# Supplementary material for: Quantitative Proteomics Identify Novel miR-155 Target Proteins
Source: PLoS One. 2011 Jul 25;6(7):e22146. doi: 10.1371/journal.pone.0022146 (PMC3143118; doi:10.1371/journal.pone.0022146)
Supplement: Table S1 — List of oligonucleotides for miR-155 overexpression construct and for sensor constructs, oligonucleotide sequences for qRT-PCR assay and list of antibodies used for Western blotting. (XLS) [file pone.0022146.s003.xls]

## Sheet: downregulated
Table S1. List of downregulated proteins identified and quantified by SILAC.
id	Peptide IDs	Protein IDs	Peptide Counts (all)	Protein Names	Gene Names	Protein Descriptions	Proteins	Peptides (seq)	Unique Peptides (seq)	Sequence Coverage [%]	Mol. Weight [kDa]	PEP	Ratio H/L	Ratio H/L Normalized	Ratio H/L Significance(A)	Ratio H/L Significance(B)	Ratio H/L Variability [%]	Ratio H/L Count	Ratio H/L I	Ratio H/L Normalized I	Ratio H/L Significance(A) I	Ratio H/L Significance(B) I	Ratio H/L Variability [%] I	Ratio H/L Count I	Ratio H/L II	Ratio H/L Normalized II	Ratio H/L Significance(A) II	Ratio H/L Significance(B) II	Ratio H/L Variability [%] II	Ratio H/L Count II	Intensity	Intensity L	Intensity H	Intensity I	Intensity L I	Intensity H I	Intensity II	Intensity L II	Intensity H II	Predictions
1271	24;416;983;1570;1637;2289;2454;2511;2615;2683;3300;3418;3678;3970;4239;4576;4746;5173;5310;5405;5843;6131;6358;6440;6955;8222;8583;9011;9075;9166;9264;9356;10265;10873;11143;11261;11861;11906;12432;13260;13968;14653;15114;15411;15478;15715;16047;17955;18577;18692;18867;19066;19082;19981;20089;21678;21679;21712;22612;22613;23480	IPI00921422;IPI00028275;IPI00472887;IPI00749072	61;61;61;11	Cytoskeleton-associated protein 5;Colonic and hepatic tumor over-expressed protein;Ch-TOG protein	CKAP5;KIAA0097	Isoform 3 of Cytoskeleton-associated protein 5;Isoform 1 of Cytoskeleton-associated protein 5;Isoform 2 of Cytoskeleton-associated protein 5	4	61	61	37.9	226.25	0	0.82	0.835	0.046	0.002	15.723	98	0.832	0.849	0.12	0.045	15.639	92	0.492	0.772	0.004	2.19e-05	18.473	6	174090000	77603000	96485000	157530000	67872000	89657000	16559000	9731000	6827900	DIANA microT, RNA22-CDS
2355	5634;7484	IPI00945633;IPI00946839;IPI00301021;IPI00945795;IPI00946676;IPI00449669	2;2;2;2;2;2	cDNA, FLJ93042, highly similar to Homo sapiens signal sequence receptor, alpha (translocon-associated protein alpha) (SSR1), mRNA;Translocon-associated protein subunit alpha;Signal sequence receptor subunit alpha	SSR1;TRAPA;PSEC0262	34 kDa protein;cDNA, FLJ93042, highly similar to Homo sapiens signal sequence receptor, alpha (translocon-associated protein alpha) (SSR1), mRNA;Isoform 1 of Translocon-associated protein subunit alpha;30 kDa protein;30 kDa protein;Isoform 2 of Translocon-	6	2	2	7.7	33.887	3.09e-30	0.765	0.75	0.003	0.001	49.4	4	0.765	0.75	0.014	0.007	49.4	4						0	19757000	9295600	10461000	19757000	9295600	10461000	0	0	0	RNA22-3UTR
391	8886;12764;14318;15760;19295;22164	IPI00008475	6	Hydroxymethylglutaryl-CoA synthase, cytoplasmic;3-hydroxy-3-methylglutaryl coenzyme A synthase	HMGCS1;HMGCS	Hydroxymethylglutaryl-CoA synthase, cytoplasmic	1	6	6	18.7	57.293	3e-199	0.623	0.638	7e-06	6.76e-07	25.016	7	0.62	0.624	0	2.11e-05	17.529	6	0.653	1.062	0.293	0.297		1	36940000	14261000	22679000	36026000	13737000	22289000	914040	524440	389590	RNA22-CDS
1967	624;625;1901;1938;1939;2085;3500;3558;4097;5052;5069;6760;6761;8902;10467;10885;11169;11974;14482;15081;16329;16330;16763;16764;17015;19377;19416;20989;23304	IPI00218343;IPI00387144;IPI00166768;IPI00478908;IPI00335314;IPI00942772;IPI00017454	29;27;16;15;5;2;2	Tubulin alpha-1C chain;Tubulin alpha-6 chain;Alpha-tubulin 6;cDNA FLJ55956, highly similar to Tubulin alpha-6 chain;TUBA1C protein	TUBA1C;TUBA6	Tubulin alpha-1C chain;cDNA FLJ55956, highly similar to Tubulin alpha-6 chain;TUBA1C protein;29 kDa protein	7	29	3	82	49.895	0	0.775	0.815	0.027	0.005	12.554	21	0.777	0.808	0.057	0.019	12.53	20	0.615	0.957	0.302	0.184		1	149610000	66175000	83433000	129830000	54275000	75557000	19776000	11899000	7876500	RNA22-CDS
152	1776;11468;20405	IPI00003704;IPI00027838;IPI00556034;IPI00908491;IPI00940890	3;1;1;1;1	RNA-binding protein 4;RNA-binding motif protein 4;RNA-binding motif protein 4a;Lark homolog	RBM4;RBM4A	Isoform 1 of RNA-binding protein 4	5	3	1	14.3	40.313	6.54e-58	0.746	0.754	0.004	0.001	11.738	5	0.746	0.754	0.016	0.008	11.738	5						0	27903000	11340000	16563000	27903000	11340000	16563000	0	0	0	MicroCosm
1864	2642;3307;6232;6336;8273;8837;10328;11367;14281;17480;18230;18823;21015;21956;21957;22341;23285	IPI00215637;IPI00293616;IPI00910433;IPI00908506;IPI00071483;IPI00456933;IPI00909544;IPI00647597;IPI00646152	17;13;9;9;1;1;1;1;1	ATP-dependent RNA helicase DDX3X;DEAD box protein 3, X-chromosomal;Helicase-like protein 2;DEAD box, X isoform;ATP-dependent RNA helicase DDX3Y;DEAD box protein 3, Y-chromosomal;cDNA FLJ60675, highly similar to ATP-dependent RNA helicase DDX3X (EC 3.6.1.-);cDNA FLJ53122, highly similar to ATP-dependent RNA helicase DDX3Y (EC 3.6.1.-)	DDX3X;DBX;DDX3;DDX3Y;DBY	ATP-dependent RNA helicase DDX3X;ATP-dependent RNA helicase DDX3Y;cDNA FLJ60675, highly similar to ATP-dependent RNA helicase DDX3X;cDNA FLJ53122, highly similar to ATP-dependent RNA helicase DDX3Y	9	17	16	31.7	73.243	0	0.78	0.843	0.057	0.004	20.113	40	0.8	0.824	0.078	0.02	12.609	32	0.703	1.148	0.085	0.032	14.131	8	552670000	256930000	295730000	368250000	154010000	214240000	184420000	102920000	81499000	MicroCosm
903	7414;13947;21020	IPI00019488	3	U3 small nucleolar ribonucleoprotein protein IMP3;BRMS2	IMP3;C15orf12;MRPS4	U3 small nucleolar ribonucleoprotein protein IMP3	1	3	3	26.6	21.85	3.29e-43	0.599	0.579	5.26e-08	0.002	19.749	3	0.599	0.579	8.61e-06	0.003	19.749	3						0	1798000	777710	1020300	1798000	777710	1020300	0	0	0
957	13918;19959	IPI00020915;IPI00909990	2;1	MORF4 family-associated protein 1;Protein PGR1;Protein associated with MRG of 14 kDa;cDNA FLJ54234, moderately similar to Homo sapiens Mof4 family associated protein 1 (MRFAP1), mRNA	MRFAP1;PAM14;PGR1	MORF4 family-associated protein 1;cDNA FLJ54234, moderately similar to Homo sapiens Mof4 family associated protein 1 (MRFAP1), mRNA	2	2	2	26.8	14.649	4.34e-96	0.574	0.594	2.15e-07	6.28e-07	27.015	10	0.571	0.568	4.24e-06	5.75e-05	11.831	8	0.636	1.011	0.488	0.472	7.167	2	15208000	5754600	9453000	12980000	4438100	8541900	2227700	1316500	911160
2271	3042;8939;9428;11326;17890	IPI00296365;IPI00868715;IPI00619925	5;5;5	Centromere-associated protein E;Centromeric protein E	CENPE	Isoform 1 of Centromere-associated protein E;Isoform 2 of Centromere-associated protein E;Isoform 3 of Centromere-associated protein E	3	5	5	2.4	316.41	2.93e-13	0.415	0.623	2.29e-06	1.64e-05	19.683	7	0.739	0.701	0.003	0.005	28.572	3	0.381	0.617	6.17e-07	0.001	4.574	4	5124000	2926000	2198100	3198100	1573300	1624800	1925900	1352700	573230
284	1295;9438;12792	IPI00006213;IPI00795923;IPI00941597;IPI00001654	3;3;2;1	Pericentriolar material 1 protein	PCM1	Isoform 1 of Pericentriolar material 1 protein;Isoform 2 of Pericentriolar material 1 protein;200 kDa protein	4	3	3	1.5	228.48	4.89e-11	0.555	0.634	4.97e-06	3.13e-05	30.579	6	0.567	0.549	1.12e-06	4.31e-06	28.025	5	0.544	0.882	0.093	0.207		1	3673300	1719100	1954200	2734600	1105300	1629300	938680	613820	324860
607	2999;8092;12990	IPI00012989;IPI00644131	3;3	Lysosomal alpha-mannosidase;Lysosomal acid alpha-mannosidase;Mannosidase alpha class 2B member 1;Lysosomal alpha-mannosidase A peptide;Lysosomal alpha-mannosidase B peptide;Lysosomal alpha-mannosidase C peptide;Lysosomal alpha-mannosidase D peptide;Lysosomal alpha-mannosidase E peptide;Truncated lysosomal acid alpha-mannosidase	MAN2B1;LAMAN;MANB	Lysosomal alpha-mannosidase;Truncated lysosomal acid alpha-mannosidase	2	3	3	3.8	113.74	2.15e-06	0.686	0.644	1.02e-05	5.68e-05	11.992	6	0.686	0.644	0	0.001	11.992	6						0	3614800	1475500	2139300	3614800	1475500	2139300	0	0	0
2425	2176;3655;5014;6960;12638;15170;17817;20243	IPI00305289	8	Kinesin-like protein KIF11;Kinesin-related motor protein Eg5;Kinesin-like spindle protein HKSP;Thyroid receptor-interacting protein 5;Kinesin-like protein 1	KIF11;EG5;KNSL1;TRIP5	Kinesin-like protein KIF11	1	8	8	10.4	119.16	4.99e-58	0.699	0.675	7.66e-05	1.24e-05	40.832	11	0.708	0.671	0.001	0	41.986	10	0.493	0.854	0.051	0.075		1	28382000	11237000	17145000	21513000	6532700	14980000	6869300	4704200	2165100
2604	14048;17857;23514	IPI00872398;IPI00455125;IPI00395694;IPI00455127;IPI00944945;IPI00946283	3;3;3;3;2;2	Putative uncharacterized protein TNPO3;Transportin-3;Transportin-SR;Importin-12;cDNA FLJ10401 fis, clone NT2RM4000421, highly similar to Transportin-3	TNPO3;IPO12	Putative uncharacterized protein TNPO3;Isoform 1 of Transportin-3;Isoform 2 of Transportin-3;Isoform 3 of Transportin-3;97 kDa protein;cDNA FLJ10401 fis, clone NT2RM4000421, highly similar to Transportin-3	6	3	3	7.3	109.05	9.75e-09	0.696	0.677	8.66e-05	0	39.628	3	0.696	0.677	0.001	0.002	39.628	3						0	3449600	1150500	2299100	3449600	1150500	2299100	0	0	0
267	4781;7124;11730;13772;15065;22833	IPI00006050;IPI00885016;IPI00936803	6;6;3	Protein FAM115A	FAM115A;KIAA0738	Isoform 1 of Protein FAM115A;Isoform 2 of Protein FAM115A;similar to FAM115A protein	3	6	6	9.4	102.12	2.48e-74	0.724	0.699	0	0.001	30.392	6	0.724	0.699	0.003	0.005	30.392	6						0	5699400	2104500	3594900	5699400	2104500	3594900	0	0	0
609	1717;5627;6850;13280;19392;22664;22716	IPI00013002;IPI00335561;IPI00375615;IPI00335560;IPI00375616	7;6;5;2;1	Ubiquitin-conjugating enzyme E2 C;Ubiquitin-protein ligase C;Ubiquitin carrier protein C;UbcH10;Putative uncharacterized protein UBE2C;Ubiquitin-conjugating enzyme E2C, isoform CRA_a	UBE2C;UBCH10	Ubiquitin-conjugating enzyme E2 C;ubiquitin-conjugating enzyme E2C isoform 4;ubiquitin-conjugating enzyme E2C isoform 3	5	7	7	67.6	19.652	6.04e-39	0.567	0.742	0.002	0.001	24.103	16	0.678	0.661	0.001	0	22.14	10	0.513	0.806	0.014	0.005	16.706	6	39904000	18831000	21074000	23568000	8489800	15078000	16337000	10341000	5995800
1221	6318;7333;17038	IPI00027142;IPI00927698	3;3	Ribonuclease P protein subunit p20	POP7;RPP20	Ribonuclease P protein subunit p20;15 kDa protein	2	3	3	31.4	15.651	1.55e-63	0.72	0.743	0.002	0.001	17.01	7	0.76	0.738	0.01	0.005	4.447	5	0.691	1.038	0.378	0.374	2.198	2	20331000	9853700	10477000	9649600	3846400	5803100	10681000	6007300	4673800
1744	8339;13705;21928;22757	IPI00168554	4	Sulfiredoxin-1	SRXN1;C20orf139;SRX	Sulfiredoxin-1	1	4	4	48.9	14.259	1.57e-09	0.685	0.744	0.002	0.003	18.22	10	0.732	0.737	0.01	0.021	8.249	7	0.599	1.034	0.393	0.396	11.994	3	9484100	4855300	4628800	4266400	1726600	2539800	5217700	3128700	2089000
117	9165;23117	IPI00002857;IPI00221141;IPI00221143;IPI00221142;IPI00945296;IPI00023547;IPI00220306;IPI00024672;IPI00376687;IPI00024673;IPI00303550;IPI00941128;IPI00003148;IPI00003145;IPI00220305;IPI00220382;IPI00220383;IPI00296283;IPI00005741;IPI00019473;IPI00940843;IPI00645543;IPI00795397;IPI00873275;IPI00604745;IPI00148567;IPI00853109;IPI00478699;IPI00913982;IPI00854859;IPI00922325;IPI00946109;IPI00646929	2;2;2;2;2;1;1;1;1;1;1;1;1;1;1;1;1;1;1;1;1;1;1;1;1;1;1;1;1;1;1;1;1	Mitogen-activated protein kinase 14;Mitogen-activated protein kinase p38 alpha;Cytokine suppressive anti-inflammatory drug-binding protein;MAX-interacting protein 2;MAP kinase MXI2;SAPK2A;cDNA FLJ58214, highly similar to Mitogen-activated protein kinase 14 (EC2.7.11.24);Mitogen-activated protein kinase 10;Stress-activated protein kinase JNK3;c-Jun N-terminal kinase 3;MAP kinase p49 3F12;Mitogen-a…	MAPK14;CSBP;CSBP1;CSBP2;CSPB1;MXI2;MAPK10;JNK3;JNK3A;PRKM10;MAPK8;JNK1;PRKM8;MAPK9;JNK2;PRKM9;MAPK12;ERK6;SAPK3;MAPK13;PRKM13;SAPK4;MAPK11;PRKM11;SAPK2;RP1-179N16.4-003;RP1-179N16.4-004	Isoform CSBP2 of Mitogen-activated protein kinase 14;Isoform CSBP1 of Mitogen-activated protein kinase 14;Isoform Exip of Mitogen-activated protein kinase 14;Isoform Mxi2 of Mitogen-activated protein kinase 14;cDNA FLJ58214, highly similar to Mitogen-activ	33	2	2	5	41.293	2.45e-05	0.784	0.745	0.003	0.001	30.96	3	0.94	0.943	0.374	0.34	33.258	2	0.38	0.665	2.04e-05	0		1	20104000	12421000	7683000	7542900	3746800	3796000	12561000	8674000	3886900
1681	2114;6734;11480;12996;19181	IPI00414289;IPI00156282;IPI00921488;IPI00300386;IPI00556522	5;5;5;3;1	COP9 signalosome complex subunit 1;JAB1-containing signalosome subunit 1;G protein pathway suppressor 1;Protein MFH	GPS1;COPS1;CSN1	Isoform 2 of COP9 signalosome complex subunit 1;Isoform 1 of COP9 signalosome complex subunit 1;Isoform 4 of COP9 signalosome complex subunit 1;Isoform 3 of COP9 signalosome complex subunit 1	5	5	5	12.3	59.05	1.68e-20	0.695	0.746	0.003	0	18.241	8	0.724	0.735	0.009	0.001	13.58	6	0.618	0.983	0.4	0.378	8.258	2	50273000	20690000	29583000	40184000	15030000	25155000	10089000	5660100	4428900
1251	1061;1113;8723;12895;15625;16723;17864;21288	IPI00027717;IPI00789740;IPI00789983;IPI00792828;IPI00908627	8;6;6;2;1	Component of gems 4;Gemin-4;p97;Gem (Nuclear organelle) associated protein 4;Putative uncharacterized protein	GEMIN4	Component of gems 4;Gem (Nuclear organelle) associated protein 4;Putative uncharacterized protein	5	8	8	10.9	119.99	1.84e-15	0.703	0.747	0.003	0.001	26.074	9	0.724	0.728	0.008	0.003	24.363	8	0.703	1.133	0.11	0.126		1	19763000	9169000	10594000	18052000	8241500	9810500	1711000	927510	783510
93	863;3727;4182;6124;6838;8669;9014;12282;12320;13267;15049;15224;15290;15305;16007;16888;18970;19304;22991	IPI00002214;IPI00789457;IPI00873236	19;18;3	Importin subunit alpha-2;Karyopherin subunit alpha-2;SRP1-alpha;RAG cohort protein 1;Karyopherin alpha 2 (RAG cohort 1, importin alpha 1)	KPNA2;RCH1;SRP1	Importin subunit alpha-2;Karyopherin alpha 2	3	19	19	58	57.861	0	0.721	0.748	0.003	1.28e-06	26.861	43	0.734	0.741	0.011	0	10.772	37	0.517	0.88	0.09	0.016	71.817	6	791870000	352260000	439610000	613800000	237080000	376730000	178070000	115190000	62882000
1021	11071;15344	IPI00022373	2	RNA-binding protein NOB1;Protein ART-4;Phosphorylation regulatory protein HP-10	NOB1;ART4;NOB1P;PSMD8BP1;MSTP158	RNA-binding protein NOB1	1	2	2	6.2	47.724	7.6e-06	0.741	0.751	0.003	0.004	6.419	3	0.741	0.751	0.015	0.028	6.419	3						0	9741800	3957400	5784300	9741800	3957400	5784300	0	0	0
1161	1309;1635;16414;19169;22809	IPI00025721;IPI00797970;IPI00788801;IPI00797314	5;3;2;1	COP9 signalosome complex subunit 3;JAB1-containing signalosome subunit 3	COPS3;CSN3	COP9 signalosome complex subunit 3;36 kDa protein	4	5	5	18.2	47.873	1.33e-129	0.734	0.757	0.004	0.001	29.509	5	0.734	0.757	0.017	0.009	29.509	5						0	43524000	15792000	27732000	43524000	15792000	27732000	0	0	0
759	4993;6894;9981	IPI00016207	3	Mitochondrial import inner membrane translocase subunit Tim17-A;Inner membrane preprotein translocase Tim17a	TIMM17A;MIMT17;TIM17;TIM17A;TIMM17	Mitochondrial import inner membrane translocase subunit Tim17-A	1	3	3	45.6	18.023	6.01e-51	0.662	0.764	0.005	0.002	17.266	10	0.707	0.67	0.001	0	8.79	6	0.589	0.934	0.225	0.26	7.481	4	19784000	10786000	8997700	6339900	2532000	3807800	13444000	8254300	5189900
3042	67;163;1246;3484;9713;13091;14570;15469;17944;21785;23058	IPI00784233;IPI00916509;IPI00916026;IPI00647635;IPI00916904;IPI00917756;IPI00910765;IPI00856036;IPI00917502;IPI00917620;IPI00916261;IPI00916150;IPI00915973;IPI00917031;IPI00917083	11;11;11;10;10;7;5;3;3;3;3;3;3;2;2	PERQ amino acid-rich with GYF domain-containing protein 2;GRB10-interacting GYF protein 2;Trinucleotide repeat-containing gene 15 protein;GRB10 interacting GYF protein 2;Trinucleotide repeat containing 15, isoform CRA_a;GIGYF2 protein	GIGYF2;KIAA0642;PERQ2;TNRC15;hCG_33451	Isoform 1 of PERQ amino acid-rich with GYF domain-containing protein 2;Trinucleotide repeat containing 15, isoform CRA_a;GRB10 interacting GYF protein 2 isoform c;Isoform 2 of PERQ amino acid-rich with GYF domain-containing protein 2;GRB10 interacting GYF	15	11	11	12.9	150.07	2.17e-103	0.803	0.769	0.006	0.008	16.363	15	0.803	0.769	0.024	0.041	16.363	15						0	15435000	6406100	9028600	15435000	6406100	9028600	0	0	0
2783	1451;2871;2977;4659;7268;12300;12974;13138;13951;19162;19757;21269	IPI00892541;IPI00645431;IPI00894269;IPI00465128;IPI00894467;IPI00640922;IPI00642962;IPI00513728;IPI00829720;IPI00641784;IPI00788873;IPI00641833;IPI00939983;IPI00795207;IPI00795787;IPI00790683;IPI00793299;IPI00792708;IPI00894130;IPI00941157;IPI00796135	12;12;12;12;12;12;9;4;4;3;3;3;3;3;3;3;3;2;1;1;1	HLA-B associated transcript 3;Large proline-rich protein BAT3;HLA-B-associated transcript 3;Protein G3;HLA-B associated transcript 3, isoform CRA_b;HLA-B associated transcript 3, isoform CRA_a	BAT3;DAMA-236L13.16-004;G3;DADB-70P7.10-002;DAMA-236L13.16-002;DAMC-157M7.11-002;hCG_2005629;DADB-70P7.10-003;DAMA-236L13.16-003;DAMC-157M7.11-003;XXbac-BPG296P20.4-030	HLA-B associated transcript 3;Isoform 3 of Large proline-rich protein BAT3;HLA-B associated transcript 3, isoform CRA_b;Isoform 1 of Large proline-rich protein BAT3;HLA-B associated transcript 3, isoform CRA_a;Isoform 2 of Large proline-rich protein BAT3;c	21	12	12	19.3	122.35	2.89e-48	0.801	0.774	0.008	0.003	35.726	25	0.803	0.779	0.03	0.017	35.89	24	0.39	0.621	8.68e-07	9.24e-06		1	31879000	15199000	16680000	28945000	13187000	15758000	2934000	2011600	922450
1587	1106;12178;12484;16734	IPI00100748;IPI00442503	4;3	Hsp70-binding protein 1;Heat shock protein-binding protein 1	HSPBP1;HSPBP;PP1845	cDNA FLJ55382, highly similar to Hsp70-binding protein 1;Isoform 2 of Hsp70-binding protein 1	2	4	4	12.1	44.483	1.62e-25	0.779	0.778	0.009	0.01	10.906	4	0.779	0.778	0.029	0.048	10.906	4						0	11203000	4738800	6464100	11203000	4738800	6464100	0	0	0
3160	23;1550;1614;1774;1775;2348;2349;2492;4251;5116;5239;9023;10270;10302;11178;12454;12455;13674;13675;14611;14689;15415;15416;16636;16918;17732;20123;20757;21327	IPI00911039	29	cDNA FLJ38698 fis, clone KIDNE2002015, highly similar to HEAT SHOCK 70 kDa PROTEIN 1	HSPA1A;DAAP-21F2.8-002;DADB-333F21.4-002;DAQB-147D11.2-002;XXbac-BCX40G17.4-002;XXbac-BPG254B15.2-002	cDNA FLJ54408, highly similar to Heat shock 70 kDa protein 1	1	29	2	51.9	63.923	0	0.755	0.778	0.009	2.57e-05	37.183	7	0.755	0.778	0.029	0.003	37.183	7						0	171440000	71929000	99515000	171440000	71929000	99515000	0	0	0
591	2414;4763;9210;9877;9878;11921;15615;15616;16245;16842;19441	IPI00012535	11	DnaJ homolog subfamily A member 1;Heat shock 40 kDa protein 4;DnaJ protein homolog 2;HDJ-2;HSJ-2;HSDJ	DNAJA1;DNAJ2;HDJ2;HSJ2;HSPF4	DnaJ homolog subfamily A member 1	1	11	11	38.8	44.868	1.09e-181	0.731	0.779	0.009	2.94e-05	16.179	18	0.74	0.776	0.028	0.002	14.687	16	0.633	0.967	0.34	0.228	1.037	2	303400000	143520000	159880000	186530000	74695000	111830000	116880000	68829000	48047000
2052	1560;1664;12767;22924;23220	IPI00872664;IPI00219913;IPI00640357	5;5;5	Putative uncharacterized protein USP14;Ubiquitin carboxyl-terminal hydrolase 14;Ubiquitin thioesterase 14;Ubiquitin-specific-processing protease 14;Deubiquitinating enzyme 14	USP14;TGT	Ubiquitin carboxyl-terminal hydrolase (Fragment);Ubiquitin carboxyl-terminal hydrolase 14;ubiquitin specific protease 14 isoform b	3	5	5	14.3	59.929	4.1e-118	0.75	0.78	0.009	0.001	38.181	9	0.75	0.78	0.031	0.017	38.181	9						0	46503000	19341000	27161000	46503000	19341000	27161000	0	0	0
2124	522;8504;8862;11301;11478;17473;22442	IPI00250297	7	L-aminoadipate-semialdehyde dehydrogenase-phosphopantetheinyl transferase;4'-phosphopantetheinyl transferase;Alpha-aminoadipic semialdehyde dehydrogenase-phosphopantetheinyl transferase;LYS5 ortholog	AASDHPPT;CGI-80;HAH-P;HSPC223;x0005	L-aminoadipate-semialdehyde dehydrogenase-phosphopantetheinyl transferase	1	7	7	28.5	35.776	5.16e-48	0.763	0.787	0.012	0.005	29.032	11	0.776	0.764	0.021	0.011	26.388	9	0.675	1.085	0.219	0.229	2.809	2	29234000	13689000	15545000	17653000	7363500	10290000	11581000	6325300	5255600
2648	52;11422;13909	IPI00879210;IPI00844182;IPI00940853;IPI00411531;IPI00514436;IPI00641212;IPI00514820;IPI00871523	3;3;3;3;2;1;1;1	General transcription factor 3C polypeptide 5;Transcription factor IIIC subunit epsilon;TF3C-epsilon;TFIIIC 63 kDa subunit;General transcription factor IIIC, polypeptide 5, 63kDa;General transcription factor IIIC, polypeptide 5, 63kDa, isoform CRA_c	GTF3C5;CDABP0017;RP11-326L24.5-007;RP11-326L24.5-005;hCG_31454	Isoform 3 of General transcription factor 3C polypeptide 5;Isoform 1 of General transcription factor 3C polypeptide 5;General transcription factor IIIC, polypeptide 5, 63kDa;Isoform 2 of General transcription factor 3C polypeptide 5;General transcription f	8	3	3	5.7	60.368	0	0.828	0.787	0.012	0.006	16.28	3	0.833	0.768	0.023	0.012	3.49	2	0.652	1.015	0.473	0.459		1	19945000	10245000	9699300	4049100	1881300	2167800	15896000	8364200	7531500
2242	594;1011;4069;6314;6315;8203;9132;11312;11354;12561;13957;15432;16668;18506;22038	IPI00294879;IPI00879681;IPI00879993;IPI00877824	15;5;2;2	Ran GTPase-activating protein 1	RANGAP1;KIAA1835;SD	Ran GTPase-activating protein 1	4	15	15	31.2	63.541	1.37e-185	0.72	0.788	0.012	6.64e-05	27.262	41	0.725	0.717	0.005	7.48e-05	26.761	33	0.627	1.013	0.48	0.48	12.876	8	363970000	167610000	196350000	256180000	103890000	152280000	107790000	63718000	44071000
1008	11676;17226;17259	IPI00022239	3	Methionine aminopeptidase 1;Peptidase M 1	METAP1;KIAA0094	Methionine aminopeptidase 1	1	3	3	13.5	43.215	1.98e-94	0.751	0.792	0.014	0.007	19.965	5	0.751	0.792	0.041	0.024	19.965	5						0	25300000	10495000	14805000	25300000	10495000	14805000	0	0	0
714	4932;6357;10607;10723;14956;14957;17199;17200;19680;19681	IPI00015077;IPI00798174;IPI00457347	10;6;4	Eukaryotic translation initiation factor 1;Protein translation factor SUI1 homolog;Sui1iso1;A121	EIF1;SUI1	Eukaryotic translation initiation factor 1;8 kDa protein	3	10	5	82.3	12.732	1.12e-269	0.7	0.796	0.016	0.002	16.305	43	0.75	0.727	0.007	0.001	11.505	29	0.577	0.939	0.242	0.12	7.152	14	145970000	71497000	74473000	66758000	25890000	40868000	79212000	45607000	33605000
2808	1838;3625;9122;9130;12313;12441;12550;13460;15025;22133	IPI00844264;IPI00470891;IPI00873244	10;10;10	Putative uncharacterized protein DKFZp779B0247;Cold shock domain-containing protein E1;UNR protein;N-ras upstream gene protein	DKFZp779B0247;CSDE1;D1S155E;KIAA0885;NRU;UNR	upstream of NRAS isoform 3;Isoform Long of Cold shock domain-containing protein E1;Isoform Short of Cold shock domain-containing protein E1	3	10	10	15.5	90.604	1.76e-117	0.73	0.798	0.017	0.002	16.85	19	0.742	0.737	0.01	0.001	15.92	17	0.64	0.972	0.359	0.332	7.599	2	124930000	55817000	69112000	92655000	36603000	56052000	32275000	19215000	13060000
1477	16487	IPI00646086;IPI00219162;IPI00037619	1;1;1	60S ribosomal protein L39;Putative 60S ribosomal protein L39-like 5;60 ribosomal protein L39 pseudogene 5	RPL39;RPL39P5	Protein;60S ribosomal protein L39;Putative 60S ribosomal protein L39-like 5	3	1	1	10.1	11.502	0.003	0.797	0.8	0.018	0	21.575	19	0.812	0.784	0.034	0.004	10.979	14	0.688	1.153	0.079	0.028	5.923	5	175770000	88683000	87086000	75261000	31924000	43336000	100510000	56758000	43749000
1097	110;1045;2263;2612;2718;3004;4016;5035;5420;6386;6847;6862;7111;7679;8050;8726;9061;9942;10970;11148;11429;12253;12531;13087;13680;14292;14590;14851;14909;15156;16353;17564;17846;18265;18320;19420;19510;20023;20831;21457;21673;22017;22130;22144;22510;23334	IPI00024279;IPI00641437;IPI00552253	46;44;4	HEAT repeat-containing protein 1;Protein BAP28;cDNA FLJ43675 fis, clone SYNOV4008440, highly similar to HEAT repeat-containing protein 1	HEATR1;BAP28;RP11-385F5.3-002	HEAT repeat-containing protein 1;HEAT repeat containing 1	3	46	46	28	242.37	7.48e-278	0.772	0.817	0.029	0.005	14.736	64	0.813	0.804	0.053	0.016	14.644	58	0.571	0.905	0.144	0.103	16.123	6	53461000	26633000	26827000	34793000	15308000	19485000	18668000	11325000	7342600
3021	74;75;2909;3875;4515;4592;5850;6455;8391;9473;12626;13942;14525;15449;15844;16498;17040;17190;17265;17371;17608;17784;18221;18296;18434;18500;18502;18814;18925;19776;19778;19787;19871;19880;19890;21811	IPI00782992;IPI00785023;IPI00784560	36;20;5	Serine/arginine repetitive matrix protein 2;Serine/arginine-rich splicing factor-related nuclear matrix protein of 300 kDa;Splicing coactivator subunit SRm300;300 kDa nuclear matrix antigen	SRRM2;KIAA0324;SRL300;SRM300;HSPC075	Isoform 1 of Serine/arginine repetitive matrix protein 2;Isoform 2 of Serine/arginine repetitive matrix protein 2	3	36	36	19.9	299.61	0	0.822	0.817	0.029	0.001	16.72	146	0.854	0.8	0.048	0.007	14.772	123	0.609	0.987	0.416	0.329	14.701	23	161500000	77046000	84454000	123790000	53878000	69907000	37715000	23168000	14547000
211	9240;9550;11964;12532;13566;19970;22636	IPI00068506;IPI00005045;IPI00925351	7;7;1	ATP-binding cassette, sub-family F (GCN20), member 2, isoform CRA_d;Putative uncharacterized protein ABCF2;ATP-binding cassette sub-family F member 2;Iron-inhibited ABC transporter 2	ABCF2;hCG_1643314;HUSSY-18	ATP-binding cassette, sub-family F, member 2 isoform b;ATP-binding cassette sub-family F member 2	3	7	7	13.6	72.443	3.25e-62	0.812	0.818	0.03	0.006	19.695	12	0.816	0.799	0.047	0.014	20.165	11	0.551	0.882	0.093	0.059		1	63296000	27684000	35612000	56006000	23037000	32969000	7289600	4646900	2642800
1098	6558;11550;15749;18396;23498;23643	IPI00024320;IPI00604407	6;3	Putative RNA-binding protein 3;RNA-binding motif protein 3;RNPL;Putative uncharacterized protein RBM3	RBM3;RNPL	Putative RNA-binding protein 3;Putative uncharacterized protein RBM3	2	6	6	50.3	17.17	4.55e-241	0.742	0.821	0.033	0.001	18.819	34	0.759	0.781	0.032	0.003	12.749	22	0.725	1.102	0.173	0.109	7.679	12	342360000	159350000	183010000	167420000	66661000	100760000	174940000	92687000	82252000
823	1420;3552;6094;6374;6743;6950;7568;7755;12478;12606;12607;14281;14899;15874;16467;16707;18368;19285;19439;19440;19665;20147;20148;22614;22615	IPI00017617;IPI00798375	25;22	Probable ATP-dependent RNA helicase DDX5;DEAD box protein 5;RNA helicase p68;cDNA FLJ59339, highly similar to Probable ATP-dependent RNA helicase DDX5 (EC 3.6.1.-)	DDX5;G17P1;HELR;HLR1	Probable ATP-dependent RNA helicase DDX5;cDNA FLJ59357, highly similar to Probable ATP-dependent RNA helicase DDX5	2	25	20	42	69.147	0	0.763	0.84	0.053	0.003	20.791	64	0.781	0.826	0.08	0.02	11.108	53	0.691	1.048	0.34	0.319	44.939	11	1753900000	798870000	955000000	1278800000	529550000	749250000	475070000	269310000	205750000
1074	308;309;1927;13301;15453;21983;21984	IPI00023640;IPI00908931;IPI00654798	7;5;2	Programmed cell death protein 5;TF-1 cell apoptosis-related protein 19;cDNA FLJ52456, moderately similar to Programmed cell death protein 5	PDCD5;TFAR19	Programmed cell death protein 5;cDNA FLJ52456, moderately similar to Programmed cell death protein 5	3	7	7	45.6	14.285	7.36e-83	0.796	0.843	0.057	0.004	17.285	35	0.823	0.819	0.07	0.016	15.735	31	0.72	1.123	0.129	0.066	10.041	4	209680000	94701000	114980000	154710000	63778000	90930000	54970000	30923000	24047000
1158	886;1846;2677;2678;2816;6592;6777;6778;6884;7549;7710;10256;10370;12738;12739;13052;14140;16113;18916;18917;19648;20686;20843;21427;22291	IPI00025491;IPI00409717;IPI00328328;IPI00924536;IPI00796657;IPI00030296;IPI00910691;IPI00788730;IPI00794607;IPI00793328;IPI00790077;IPI00793220;IPI00790597;IPI00792676;IPI00927069;IPI00794324;IPI00879391;IPI00927480;IPI00815667;IPI00791914	25;9;9;9;9;7;6;5;4;4;4;3;3;2;2;2;1;1;1;1	Eukaryotic initiation factor 4A-I;ATP-dependent RNA helicase eIF4A-1	EIF4A1;DDX2A;EIF4A	Eukaryotic initiation factor 4A-I	20	25	23	68.2	46.153	0	0.763	0.843	0.057	0.004	31.745	140	0.801	0.822	0.074	0.018	21.791	106	0.646	1.058	0.307	0.273	51.521	34	3731500000	1855000000	1876500000	1958200000	826100000	1132100000	1773400000	1028900000	744450000
1183	379;2240;2608;4161;4276;8587;8588;8871;8872;10258;19838;21239	IPI00026271;IPI00742191	12;2	40S ribosomal protein S14	RPS14;PRO2640	40S ribosomal protein S14	2	12	12	70.2	16.273	4.91e-280	0.813	0.844	0.058	0.004	15.278	65	0.852	0.811	0.061	0.012	10.346	49	0.653	1.039	0.375	0.368	8.688	16	699550000	319760000	379790000	599450000	260430000	339020000	100100000	59331000	40770000
1908	327;4243;8955;9810;11239;12105;12106;13490;14734;16738;22915	IPI00216587;IPI00645201	11;10	40S ribosomal protein S8;Ribosomal protein S8	RPS8;OK/SW-cl.83;RP11-269F19.3-003	40S ribosomal protein S8;Ribosomal protein S8	2	11	11	57.7	24.205	1e-256	0.756	0.849	0.065	0.005	17.693	38	0.765	0.809	0.059	0.011	12.997	28	0.734	1.134	0.108	0.049	7.004	10	944850000	452970000	491880000	599090000	257620000	341470000	345760000	195360000	150410000
