# Supplementary material for: Quantitative Proteomics Identify Novel miR-155 Target Proteins
Source: PLoS One. 2011 Jul 25;6(7):e22146. doi: 10.1371/journal.pone.0022146 (PMC3143118; doi:10.1371/journal.pone.0022146)
Supplement: Table S2 — List of downregulated proteins identified and quantified by SILAC. (XLS) [file pone.0022146.s004.xls]

## Sheet: upregulated
Table S2. List of upregulated proteins identified and quantified by SILAC.
id	Peptide IDs	Protein IDs	Peptide Counts (all)	Protein Names	Gene Names	Protein Descriptions	Proteins	Peptides (seq)	Unique Peptides (seq)	Sequence Coverage [%]	Mol. Weight [kDa]	PEP	Ratio H/L	Ratio H/L Normalized	Ratio H/L Significance(A)	Ratio H/L Significance(B)	Ratio H/L Variability [%]	Ratio H/L Count	Ratio H/L I	Ratio H/L Normalized I	Ratio H/L Significance(A) I	Ratio H/L Significance(B) I	Ratio H/L Variability [%] I	Ratio H/L Count I	Ratio H/L II	Ratio H/L Normalized II	Ratio H/L Significance(A) II	Ratio H/L Significance(B) II	Ratio H/L Variability [%] II	Ratio H/L Count II	Intensity	Intensity L	Intensity H	Intensity I	Intensity L I	Intensity H I	Intensity II	Intensity L II	Intensity H II
2112	1458;1942;14210;19675	IPI00290110;IPI00240675;IPI00940614;IPI00647084	4;4;4;1	Programmed cell death protein 4;Nuclear antigen H731-like;Neoplastic transformation inhibitor protein;Protein 197/15a;Putative uncharacterized protein PDCD4	PDCD4;H731	Programmed cell death protein 4;programmed cell death 4 isoform 2;Putative uncharacterized protein PDCD4 (Fragment)	4	4	4	12.2	51.721	1.73e-11	1.691	1.71	5.47e-10	1.34e-09	8.135	4	1.691	1.71	5.41e-07	1.2e-06	8.135	4						0	16666000	10463000	6202800	16666000	10463000	6202800	0	0	0
2927	7424;21053	IPI00793375;IPI00607814;IPI00645898;IPI00514564;IPI00642642;IPI00643357;IPI00641670	2;2;2;1;1;1;1	Xaa-Pro aminopeptidase 1;X-Pro aminopeptidase 1;X-prolyl aminopeptidase 1, soluble;Cytosolic aminopeptidase P;Soluble aminopeptidase P;Aminoacylproline aminopeptidase;cDNA FLJ57731, highly similar to Xaa-Pro aminopeptidase 1 (EC 3.4.11.9);X-prolyl aminopeptidase (Aminopeptidase P) 1, soluble	XPNPEP1;XPNPEPL;XPNPEPL1;RP11-451M19.1-016;RP11-451M19.1-004;RP11-451M19.1-003;RP11-451M19.1-012;RP11-451M19.1-009	Xaa-Pro aminopeptidase 1;Isoform 2 of Xaa-Pro aminopeptidase 1;X-prolyl aminopeptidase (Aminopeptidase P) 1, soluble;X-prolyl aminopeptidase (Aminopeptidase P) 1, soluble;X-prolyl aminopeptidase (Aminopeptidase P) 1, soluble;X-prolyl aminopeptidase (Aminop	7	2	2	4.5	74.797	5.68e-31	1.548	1.528	6.25e-07	1.19e-06	16.363	3	1.548	1.528	4.97e-05	8.72e-05	16.363	3						0	9190200	5144600	4045500	9190200	5144600	4045500	0	0	0
615	1646;2123;3936;4254;11731;12031;18738	IPI00013122	7	Hsp90 co-chaperone Cdc37;Hsp90 chaperone protein kinase-targeting subunit;p50Cdc37	CDC37;CDC37A	Hsp90 co-chaperone Cdc37	1	7	7	24.1	44.468	1.09e-122	1.123	1.165	0.034	0.007	11.066	15	1.123	1.165	0.066	0.034	11.099	13	0.757	1.212	0.026	0.024	9.863	2	95125000	47008000	48117000	69834000	34051000	35783000	25291000	12956000	12334000
1269	2638;6605;12829;15252	IPI00028122;IPI00333317;IPI00643781	4;3;3	PC4 and SFRS1-interacting protein;Lens epithelium-derived growth factor;Transcriptional coactivator p75/p52;Dense fine speckles 70 kDa protein;CLL-associated antigen KW-7;PSIP1 protein	PSIP1;DFS70;LEDGF;PSIP2	Isoform 1 of PC4 and SFRS1-interacting protein;Isoform 2 of PC4 and SFRS1-interacting protein;PSIP1 protein	3	4	4	11.3	60.103	5.18e-85	1.311	1.308	0.001	1.07e-05	12.877	11	1.311	1.308	0.006	0.001	12.877	11						0	48410000	26156000	22254000	48410000	26156000	22254000	0	0	0
2839	2943;15002	IPI00657953;IPI00943984;IPI00479523;IPI00943836;IPI00442035	2;2;2;1;1	Triple functional domain protein;PTPRF-interacting protein	TRIO	Isoform 1 of Triple functional domain protein;Isoform 5 of Triple functional domain protein;Isoform 2 of Triple functional domain protein;Isoform 4 of Triple functional domain protein;Isoform 3 of Triple functional domain protein	5	2	2	0.6	346.9	3.03e-18	1.044	1.371	0	3.01e-07	27.827	5	1.491	1.496	0	1.85e-06	46.617	2	0.836	1.371	0.001	0	20.664	3	70360000	65852000	4508100	69824000	65552000	4271800	536530	300180	236350
2184	423;501;627;2907;3019;3131;4359;4609;5687;5880;8015;8629;8944;11677;11891;12061;12679;13833;13996;14412;14876;14936;15247;15476;16882;17801;18138;18873;20156;21574;22309	IPI00291939;IPI00922333;IPI00553151;IPI00385082	31;10;9;5	Structural maintenance of chromosomes protein 1A;SMC1alpha protein;Sb1.8	SMC1A;DXS423E;KIAA0178;SB1.8;SMC1;SMC1L1	Structural maintenance of chromosomes protein 1A	4	31	31	31.5	143.23	0	1.127	1.133	0.065	0.009	37.474	64	1.145	1.15	0.082	0.016	38.074	59	0.576	0.938	0.237	0.115	11.372	5	209430000	108150000	101290000	203860000	104870000	98990000	5574800	3278000	2296800
85	1087;1703;2116;4312;5321;5498;6323;7582;9027;10306;12826;14401;16718;18377;21153	IPI00001734;IPI00941072;IPI00930609;IPI00219478;IPI00940110	15;15;15;12;5	Phosphoserine aminotransferase;Phosphohydroxythreonine aminotransferase	PSAT1;PSA	Phosphoserine aminotransferase;45 kDa protein;Isoform 1 of Phosphoserine aminotransferase;Isoform 2 of Phosphoserine aminotransferase	5	15	15	46.5	45.355	7.02e-139	1.038	1.141	0.056	0.006	13.795	29	1.126	1.208	0.034	0.003	11.736	20	0.588	0.975	0.372	0.27	13.911	9	503170000	266160000	237010000	310650000	156500000	154150000	192520000	109650000	82866000
1935	988;989;1670;10192;10202;17428;17624;17625	IPI00217465;IPI00217466;IPI00217467;IPI00419983;IPI00217469	8;7;7;3;3	Histone H1.2;Histone H1d;Histone H1.3;Histone H1c;Histone H1.4;Histone H1b	HIST1H1C;H1F2;HIST1H1D;H1F3;HIST1H1E;H1F4	Histone H1.2;Histone H1.3;Histone H1.4	5	8	8	25.4	21.364	1.53e-96	1.221	1.146	0.05	0.005	17.339	30	1.309	1.298	0.007	0	12.314	19	0.605	1.015	0.474	0.489	11.199	11	1089500000	613070000	476400000	423390000	227280000	196120000	666080000	385790000	280280000
1957	438;669;1299;2237;2356;2459;3290;8656;10946;10947;12222;13014;13158;13336;13337;13840;14488;15529;16279;17873;17883;17884;18106;20104	IPI00217975;IPI00790831	24;21	Lamin-B1;LMNB1 protein	LMNB1;LMN2;LMNB	Lamin-B1;LMNB1 protein	2	24	23	47.3	66.408	0	1.117	1.149	0.047	0.004	19.328	60	1.168	1.162	0.068	0.011	21.626	47	0.634	1.097	0.188	0.125	5.729	13	969320000	506690000	462630000	667610000	333870000	333740000	301710000	172820000	128890000
3164	447;1460;2384;3922;5842;9416;10713;12216;12800;13985;15277;16173;18233;19144;19159;19704;20005;20068;20262;21813;23404	IPI00783097;IPI00915808	21;21	Glycyl-tRNA synthetase;Glycine--tRNA ligase;Putative uncharacterized protein GARS	GARS	Glycyl-tRNA synthetase;Putative uncharacterized protein GARS	2	21	21	45.9	83.139	0	1.097	1.154	0.043	0.003	15.39	46	1.112	1.159	0.072	0.012	15.939	41	0.622	1.017	0.463	0.497	3.648	5	551900000	280470000	271420000	491970000	246730000	245240000	59926000	33740000	26186000
960	7272;10345;17282;23461	IPI00514127;IPI00020956;IPI00514330;IPI00922032	4;4;4;1	Hepatoma-derived growth factor (High-mobility group protein 1-like);Hepatoma-derived growth factor;High-mobility group protein 1-like 2;cDNA FLJ75113	HDGF;RP11-66D17.10-003;HMG1L2;RP11-66D17.10-002;hCG_1775235	hepatoma-derived growth factor isoform b;Hepatoma-derived growth factor;hepatoma-derived growth factor isoform c	4	4	4	33.6	28.264	5.32e-41	1.152	1.158	0.039	0.01	8.498	5	1.169	1.16	0.071	0.039	3.662	4	0.549	0.962	0.322	0.289		1	48243000	24782000	23462000	37269000	18306000	18963000	10974000	6475800	4498500
1968	2011;4544;8113;9294;9295;10548;11960;12685;17165;22224;22752;22860	IPI00218414;IPI00790885	12;3	Carbonic anhydrase 2;Carbonic anhydrase II;Carbonate dehydratase II;Carbonic anhydrase C	CA2	Carbonic anhydrase 2	2	12	12	62.7	29.246	1.2e-281	1.113	1.167	0.033	0.002	9.661	34	1.187	1.198	0.04	0.004	10.185	23	0.667	1.121	0.131	0.068	6.153	11	517690000	269640000	248050000	375130000	189380000	185750000	142560000	80263000	62296000
3165	745;3897;6646;7575;7576;9858;15215;22642	IPI00916546;IPI00024913;IPI00793677;IPI00798025;IPI00218482;IPI00794316;IPI00795385	8;7;6;6;5;3;3	ES1 protein homolog, mitochondrial;Protein KNP-I;Protein GT335	C21orf33;HES1;KNPI	22 kDa protein;Isoform Long of ES1 protein homolog, mitochondrial;Protein;Protein;Isoform Short of ES1 protein homolog, mitochondrial	7	8	7	57.1	22.174	1.32e-105	1.123	1.176	0.027	0.005	17.198	15	1.268	1.252	0.016	0.004	12.26	10	0.528	0.928	0.207	0.165	5.379	5	85124000	46806000	38318000	50725000	26018000	24707000	34399000	20788000	13612000
2884	3209;3931;9372;11228;11585;17953	IPI00550882;IPI00941557;IPI00376503;IPI00793698;IPI00922289;IPI00260769;IPI00902651;IPI00930393	6;6;5;5;4;2;2;2	Pyrroline-5-carboxylate reductase;Pyrroline-5-carboxylate reductase 1, mitochondrial;Pyrroline-5-carboxylate reductase 1, isoform CRA_f;Putative uncharacterized protein PYCR1;cDNA FLJ56284, moderately similar to Pyrroline-5-carboxylate reductase 1 (EC 1.5.1.2)	PYCR1	Pyrroline-5-carboxylate reductase;Pyrroline-5-carboxylate reductase 1, mitochondrial;pyrroline-5-carboxylate reductase 1 isoform 2;30 kDa protein;cDNA FLJ56284, moderately similar to Pyrroline-5-carboxylate reductase 1	8	6	5	28.3	35.98	1.86e-149	1.143	1.178	0.026	0.004	18.227	6	1.24	1.246	0.018	0.005	10.09	4	0.587	0.912	0.162	0.121	2.498	2	46020000	25978000	20043000	24804000	12980000	11823000	21217000	12997000	8219100
455	725;1085;3499;6970;11337;12222;13841;13945;17433;20247;21243	IPI00009771;IPI00879819	11;11	Lamin-B2	LMNB2;LMN2	Lamin-B2;Lamin-B2	2	11	10	21.5	69.948	2.39e-130	1.142	1.189	0.02	0.003	35.513	21	1.213	1.172	0.06	0.03	40.662	16	0.683	1.189	0.041	0.038	7.442	5	138940000	70701000	68242000	87929000	43313000	44616000	51015000	27388000	23626000
1583	4900;6203;8948;9154;11269;11865;13164;15627;16898;17493;23121;23122	IPI00100460;IPI00843782	12;3	Aspartyl-tRNA synthetase, mitochondrial;Aspartate--tRNA ligase	DARS2	Aspartyl-tRNA synthetase, mitochondrial	2	12	12	21.6	73.562	5.03e-78	1.214	1.191	0.019	0.003	14.949	15	1.24	1.191	0.044	0.019	14.272	13	0.734	1.233	0.017	0.015	25.116	2	86447000	46085000	40362000	66702000	34597000	32105000	19745000	11488000	8256700
1368	7976;12347;12946;13308;20938	IPI00031397;IPI00917636	5;1	Long-chain-fatty-acid--CoA ligase 3;Long-chain acyl-CoA synthetase 3	ACSL3;ACS3;FACL3;LACS3	Long-chain-fatty-acid--CoA ligase 3	2	5	3	10	80.419	5.38e-82	1.173	1.198	0.016	0.009	6.71	8	1.214	1.186	0.048	0.02	7.067	7	0.765	1.211	0.027	0.038		1	30336000	16269000	14067000	22943000	12093000	10850000	7392700	4176100	3216600
89	730;1242;2594;5481;7656;8139;8590;10619;11157;11492	IPI00001960;IPI00903323;IPI00394749;IPI00165936;IPI00027193;IPI00294443;IPI00221328;IPI00514835;IPI00853014;IPI00384724	10;8;1;1;1;1;1;1;1;1	Chloride intracellular channel protein 4;Intracellular chloride ion channel protein p64H1;cDNA FLJ38640 fis, clone HHDPC2003472, highly similar to CHLORIDE INTRACELLULAR CHANNEL PROTEIN 4	CLIC4	Chloride intracellular channel protein 4;cDNA FLJ38640 fis, clone HHDPC2003472, highly similar to CHLORIDE INTRACELLULAR CHANNEL PROTEIN 4	10	10	10	67.6	28.772	1.97e-65	1.232	1.203	0.015	0.008	10.57	16	1.253	1.213	0.031	0.011	9.671	15	0.498	1.004	0.483	0.499		1	28995000	14965000	14031000	25867000	13137000	12731000	3127700	1827900	1299900
1377	15233;21753;22256	IPI00031521;IPI00373882;IPI00940107	3;3;3	Replication factor C subunit 3;Activator 1 subunit 3;Replication factor C 38 kDa subunit;Activator 1 38 kDa subunit;Putative uncharacterized protein RFC3	RFC3	Replication factor C subunit 3;replication factor C 3 isoform 2;Putative uncharacterized protein RFC3	3	3	3	13.2	40.556	1.15e-79	1.103	1.205	0.014	0.007	10.197	3	1.103	1.205	0.036	0.013	10.197	3						0	22757000	12274000	10483000	22757000	12274000	10483000	0	0	0
1424	7628;8921;14021;18611;19482	IPI00032423;IPI00394982	5;4	Probable ATP-dependent RNA helicase DDX52;DEAD box protein 52;ATP-dependent RNA helicase ROK1-like;Putative uncharacterized protein DDX52	DDX52;ROK1;HUSSY-19	Probable ATP-dependent RNA helicase DDX52;ATP-dependent RNA helicase ROK1 isoform b	2	5	5	13.7	67.465	6.1e-45	1.209	1.206	0.013	0.007	14.234	6	1.252	1.208	0.034	0.012	13.115	5	0.622	1.011	0.488	0.472		1	22463000	11759000	10704000	17084000	8783400	8301100	5379100	2975900	2403200
3178	4278;6499;7380;10089;14202;15961;16962;18560;21343;21633;21707	IPI00221234;IPI00936002;IPI00909694;IPI00910420;IPI00916990;IPI00916206;IPI00917139;IPI00917841	11;11;9;6;2;2;2;2	Alpha-aminoadipic semialdehyde dehydrogenase;Delta1-piperideine-6-carboxylate dehydrogenease;Aldehyde dehydrogenase family 7 member A1;Antiquitin-1;cDNA FLJ56008, highly similar to Aldehyde dehydrogenase family 7 member A1 (EC 1.2.1.3);cDNA FLJ55975, highly similar to Aldehyde dehydrogenase family 7 member A1 (EC 1.2.1.3)	ALDH7A1;ATQ1	aldehyde dehydrogenase 7 family, member A1;Alpha-aminoadipic semialdehyde dehydrogenase;cDNA FLJ56008, highly similar to Aldehyde dehydrogenase family 7 member A1;cDNA FLJ55975, highly similar to Aldehyde dehydrogenase family 7 member A1	8	11	11	37.8	58.486	4.04e-96	1.224	1.207	0.013	0.001	22.077	19	1.232	1.228	0.025	0.008	19.958	17	0.532	0.863	0.062	0.034	11.607	2	75718000	40707000	35011000	63691000	33287000	30404000	12026000	7419800	4606600
1906	3730;11205;19864;20120	IPI00744015;IPI00827859;IPI00302712;IPI00915993;IPI00216348;IPI00827813;IPI00917978;IPI00412601;IPI00917180;IPI00917325;IPI00915884;IPI00917685;IPI00917785;IPI00916160;IPI00917564;IPI00917075;IPI00916306;IPI00916278	4;4;4;4;4;4;1;1;1;1;1;1;1;1;1;1;1;1	Cytoplasmic dynein 1 intermediate chain 2;Cytoplasmic dynein intermediate chain 2;Dynein intermediate chain 2, cytosolic;DH IC-2;cDNA, FLJ79018, highly similar to Cytoplasmic dynein 1 intermediate chain 2	DYNC1I2;DNCI2;DNCIC2	Isoform 2A of Cytoplasmic dynein 1 intermediate chain 2;Isoform 2E of Cytoplasmic dynein 1 intermediate chain 2;Isoform 2B of Cytoplasmic dynein 1 intermediate chain 2;cDNA, FLJ79018, highly similar to Cytoplasmic dynein 1 intermediate chain 2;Isoform 2C o	18	4	4	14.9	71.456	5.98e-18	1.174	1.216	0.011	0.005	16.528	4	1.174	1.216	0.03	0.01	16.528	4						0	31635000	15726000	15909000	31635000	15726000	15909000	0	0	0
2923	4994;5106;7050;9309;14759;20437;20460;21368	IPI00604664;IPI00940744;IPI00927308;IPI00925023;IPI00927225;IPI00925853	8;8;8;8;8;8	NADH-ubiquinone oxidoreductase 75 kDa subunit;NADH-ubiquinone oxidoreductase 75 kDa subunit, mitochondrial;Complex I-75kD;cDNA FLJ54000, highly similar to NADH-ubiquinone oxidoreductase 75 kDa subunit, mitochondrial (EC 1.6.5.3);cDNA FLJ55879, highly similar to NADH-ubiquinone oxidoreductase 75 kDa subunit, mitochondrial (EC 1.6.5.3);cDNA FLJ60586, highly similar to NADH-ubiquinone oxidoreductase…	NDUFS1;hCG_17250	NADH-ubiquinone oxidoreductase 75 kDa subunit;NADH-ubiquinone oxidoreductase 75 kDa subunit, mitochondrial;75 kDa protein;cDNA FLJ54000, highly similar to NADH-ubiquinone oxidoreductase 75 kDa subunit, mitochondrial;cDNA FLJ55879, highly similar to NADH-ub	6	8	8	16.1	80.996	3.26e-221	1.232	1.218	0.01	0.001	24.571	18	1.237	1.23	0.023	0.007	24.606	17	0.584	0.928	0.206	0.164		1	84179000	44100000	40079000	77078000	39845000	37233000	7101400	4255400	2846000
2099	3843;9015;19287;23508	IPI00221108;IPI00642342;IPI00103732;IPI00103733;IPI00643685	4;4;3;2;1	Thymidylate synthase;Thymidylate synthetase, isoform CRA_a	TYMS;TS;OK/SW-cl.29;hCG_1994842	Thymidylate synthase;21 kDa protein;Thymidylate synthetase, isoform CRA_a;Thymidylate synthase	5	4	4	16	35.716	5.8e-48	0.891	1.221	0.009	0.004	18.093	7	1.035	1.008	0.407	0.412	12.391	2	0.826	1.312	0.003	0.002	11.992	5	44532000	23399000	21133000	5597500	2634000	2963500	38935000	20765000	18170000
2172	5401;7966;10857	IPI00291525	3	Dimethyladenosine transferase 1, mitochondrial;S-adenosylmethionine-6-N', N'-adenosyl(rRNA) dimethyltransferase 1;Mitochondrial 12S rRNA dimethylase 1;Mitochondrial transcription factor B1	TFB1M;CGI-75	Dimethyladenosine transferase 1, mitochondrial	1	3	3	16.5	39.542	0	1.288	1.222	0.009	0.001	25.767	5	1.297	1.246	0.018	0.005	29.725	4	0.796	1.178	0.05	0.048		1	79592000	43316000	36276000	6652400	3371300	3281100	72940000	39945000	32995000
981	729;10874;14474;15468;18877;19519;20511	IPI00021405;IPI00644087;IPI00910241;IPI00216952;IPI00514320;IPI00514817;IPI00216953;IPI00655812;IPI00514204	7;7;7;7;7;7;6;5;4	Lamin-A/C;70 kDa lamin;Renal carcinoma antigen NY-REN-32;Lamin A/C;Progerin;cDNA FLJ56081, highly similar to Lamin-A/C;cDNA FLJ55771, highly similar to Lamin-A/C;Rhabdomyosarcoma antigen MU-RMS-40.12	LMNA;LMN1;RP11-54H19.1-004;RP11-54H19.1-006;RP11-54H19.1-007;RP11-54H19.1-003	Isoform A of Lamin-A/C;Progerin;cDNA FLJ56081, highly similar to Lamin-A/C;Isoform C of Lamin-A/C;Lamin A/C;Lamin A/C;Isoform ADelta10 of Lamin-A/C;Rhabdomyosarcoma antigen MU-RMS-40.12;Lamin A/C	9	7	7	15.1	74.139	1.8e-184	1.056	1.227	0.008	0.001	13.65	13	1.144	1.172	0.059	0.029	14.702	10	0.805	1.227	0.019	0.018	11.143	3	90932000	47805000	43127000	56379000	28120000	28259000	34553000	19685000	14868000
1567	3240;5213;9296;13919	IPI00096066;IPI00164300;IPI00888064;IPI00945507;IPI00921931;IPI00155466	4;3;3;3;3;2	Succinyl-CoA ligase [GDP-forming] subunit beta, mitochondrial;GTP-specific succinyl-CoA synthetase subunit beta;Succinyl-CoA synthetase beta-G chain;cDNA FLJ50080, highly similar to Succinyl-CoA ligase (GDP-forming) beta-chain, mitochondrial (EC 6.2.1.4);Putative uncharacterized protein DKFZp586M2023	SUCLG2;DKFZp586M2023	Succinyl-CoA ligase [GDP-forming] subunit beta, mitochondrial;similar to sucb isoform 1;similar to hCG1791842;48 kDa protein;cDNA FLJ50080, highly similar to Succinyl-CoA ligase (GDP-forming) beta-chain, mitochondrial;Putative uncharacterized protein DKFZp	6	4	4	13.2	46.51	2.06e-118	1.204	1.234	0.007	0.003	14.934	4	1.238	1.238	0.02	0.006	1.586	3	0.568	0.925	0.197	0.232		1	19948000	10734000	9213400	14843000	7722300	7120700	5104800	3012200	2092600
589	4108;4139;6345;10580;11732;13619;16039;17346	IPI00219825;IPI00744835;IPI00873020;IPI00873201;IPI00012503;IPI00556640	8;8;8;8;8;4	Prosaposin;Proactivator polypeptide;Saposin-A;Protein A;Saposin-B-Val;Saposin-B;Sphingolipid activator protein 1;Cerebroside sulfate activator;Dispersin;Sulfatide/GM1 activator;Saposin-C;Co-beta-glucosidase;A1 activator;Glucosylceramidase activator;Sphingolipid activator protein 2;Saposin-D;Protein C;Component C;PSAP protein	PSAP;RP11-472K8.1-002;GLBA;SAP1	Prosaposin;Isoform Sap-mu-9 of Proactivator polypeptide;58 kDa protein;Isoform Sap-mu-6 of Proactivator polypeptide;Isoform Sap-mu-0 of Proactivator polypeptide;PSAP protein	6	8	8	13.2	61.692	2.41e-35	1.177	1.235	0.007	0.009	18.874	26	1.23	1.272	0.011	0.015	14.261	20	0.57	0.909	0.153	0.188	6.102	6	17323000	9646200	7676400	11626000	6139000	5486600	5697000	3507200	2189800
2260	7552;18226;18264;19198	IPI00295772;IPI00925291;IPI00926839;IPI00926468	4;4;2;1	Lanosterol 14-alpha demethylase;Cytochrome P450 51A1;CYPLI;P450LI;Sterol 14-alpha demethylase;P450-14DM;cDNA FLJ34004 fis, clone FCBBF1000232, highly similar to Cytochrome P450 51A1 (EC 1.14.13.70)	CYP51A1;CYP51	cytochrome P450, family 51, subfamily A, polypeptide 1 isoform 1;cDNA FLJ34004 fis, clone FCBBF1000232, highly similar to Cytochrome P450 51A1;Isoform 2 of Lanosterol 14-alpha demethylase	4	4	4	12.8	57.278	1.16e-69	1.235	1.256	0.004	0.001	10.278	6	1.235	1.256	0.015	0.004	10.278	6						0	23627000	12093000	11534000	23627000	12093000	11534000	0	0	0
2666	8458;19447;22102;22684	IPI00871854;IPI00412713	4;4	Putative uncharacterized protein SAMM50;Sorting and assembly machinery component 50 homolog	SAMM50;CGI-51	Putative uncharacterized protein SAMM50;Sorting and assembly machinery component 50 homolog	2	4	2	10	51.946	4.1e-09	1.23	1.27	0.003	0.004	28.867	3	1.434	1.411	0.001	0.001	14.929	2	0.486	0.886	0.101	0.215		1	8589600	5228200	3361400	3453200	2018000	1435100	5136400	3210100	1926300
1893	4412;15711;17411;20960	IPI00216088;IPI00643056	4;2	Cellular retinoic acid-binding protein 2;Cellular retinoic acid-binding protein II;Cellular retinoic acid binding protein 2	CRABP2;RP11-66D17.4-002	Cellular retinoic acid-binding protein 2;Cellular retinoic acid binding protein 2	2	4	4	44.2	15.693	5.97e-15	1.302	1.277	0.002	0.001	14.415	9	1.334	1.333	0.004	0	6.421	7	0.612	1	0.466	0.485	16.305	2	19865000	10646000	9218500	16872000	8802700	8069800	2992400	1843700	1148700
545	6627;21579	IPI00011619	2	Bifunctional 3'-phosphoadenosine 5'-phosphosulfate synthetase 1;Sulfurylase kinase 1;Sulfate adenylyltransferase;Sulfate adenylate transferase;ATP-sulfurylase;Adenylyl-sulfate kinase;Adenylylsulfate 3'-phosphotransferase;APS kinase;Adenosine-5'-phosphosulfate 3'-phosphotransferase;3'-phosphoadenosine-5'-phosphosulfate synthetase	PAPSS1;ATPSK1;PAPSS	Bifunctional 3'-phosphoadenosine 5'-phosphosulfate synthetase 1	1	2	2	5.9	70.832	1.05e-16	1.334	1.278	0.002	0.003	15.871	3	1.334	1.278	0.01	0.013	15.871	3						0	14174000	7207800	6966300	14174000	7207800	6966300	0	0	0
1335	3542;4456;6221;7263;7789;15722;16025;17406;18501;23066	IPI00030131;IPI00791301;IPI00873716;IPI00181409;IPI00795693;IPI00795286	10;10;9;9;3;1	Lamina-associated polypeptide 2, isoforms beta/gamma;Thymopoietin, isoforms beta/gamma;Thymopoietin-related peptide isoforms beta/gamma;Thymopoietin;Splenin;Thymopentin;TP5;Lamina-associated polypeptide 2, isoforms beta/gamma variant	TMPO;LAP2	Isoform Beta of Lamina-associated polypeptide 2, isoforms beta/gamma;46 kDa protein;Lamina-associated polypeptide 2, isoforms beta/gamma variant (Fragment);Isoform Gamma of Lamina-associated polypeptide 2, isoforms beta/gamma	6	10	3	36.8	50.67	1.94e-212	1.232	1.302	0.001	9.05e-07	23.396	34	1.335	1.35	0.003	1.25e-05	24.503	29	0.82	1.252	0.011	0.001	17.202	5	315950000	174100000	141850000	236680000	130490000	106190000	79263000	43605000	35657000
1694	7417;15702	IPI00163085;IPI00644547;IPI00642249;IPI00908689	2;1;1;1	Angiomotin;Putative uncharacterized protein AMOT;cDNA FLJ60926, highly similar to Angiomotin	AMOT;KIAA1071	Isoform 1 of Angiomotin;Isoform 2 of Angiomotin;Putative uncharacterized protein AMOT;cDNA FLJ60926, highly similar to Angiomotin	4	2	2	2.2	118.08	0	1.301	1.328	0.001	0.007	27.44	3	1.301	1.328	0.004	0.014	27.44	3						0	4067100	2176200	1890900	4067100	2176200	1890900	0	0	0
350	187;11093;15699;16094	IPI00007673;IPI00401259;IPI00009466	4;3;1	Coiled-coil-helix-coiled-coil-helix domain-containing protein 2, mitochondrial;HCV NS2 trans-regulated protein;Aging-associated gene 10 protein;Coiled-coil-helix-coiled-coil-helix domain-containing protein 9, mitochondrial	CHCHD2;C7orf17;AAG10;CHCHD9;C9orf49	Coiled-coil-helix-coiled-coil-helix domain-containing protein 2, mitochondrial;Coiled-coil-helix-coiled-coil-helix domain-containing protein 9, mitochondrial	3	4	4	33.8	15.512	8.36e-24	1.332	1.365	0	0	12.909	5	1.332	1.365	0.002	0.003	12.909	5						0	16073000	8612000	7461300	16073000	8612000	7461300	0	0	0
2131	7126;7536	IPI00257508	2	Dihydropyrimidinase-related protein 2;Collapsin response mediator protein 2;N2A3	DPYSL2;CRMP2	Dihydropyrimidinase-related protein 2	1	2	1	6.6	62.293	1.5e-19	1.371	1.369	0	0	26.029	3	1.393	1.386	0.001	0.002	1.729	2	0.543	0.883	0.096	0.127		1	10653000	6115700	4537400	5603000	3124600	2478400	5050100	2991100	2059000
1382	5599;12190;13760;14776	IPI00031557;IPI00908512;IPI00221301	4;4;3	Cystathionine gamma-lyase;Gamma-cystathionase;cDNA FLJ50357, highly similar to Cystathionine gamma-lyase (EC 4.4.1.1)	CTH	Isoform 1 of Cystathionine gamma-lyase;cDNA FLJ50357, highly similar to Cystathionine gamma-lyase;Isoform 2 of Cystathionine gamma-lyase	3	4	4	14.3	44.508	2.59e-15	1.448	1.436	1.62e-05	1.53e-06	24.095	5	1.477	1.442	0	1.17e-05	10.461	4	0.561	0.91	0.157	0.192		1	19003000	11048000	7955400	13645000	7993600	5651400	5358200	3054100	2304000
1341	9405;12433;13428;13429;14905;20315;20648;21041	IPI00936284;IPI00030357;IPI00219558;IPI00947116	8;8;1;1	Dihydrofolate reductase	DHFR;DHFRP1	hypothetical protein XP_002346735;Dihydrofolate reductase	4	8	8	35.9	28.844	1.92e-191	1.399	1.437	1.57e-05	5.02e-09	20.259	22	1.527	1.525	5.36e-05	6.42e-07	9.891	12	0.751	1.186	0.044	0.041	25.446	10	56605000	31381000	25225000	18417000	10489000	7927900	38188000	20892000	17297000
998	1287;18632	IPI00021924	2	Histone H1x	H1FX	Histone H1x	1	2	2	14.1	22.487	1.3e-11	1.427	1.439	1.47e-05	2.47e-05	12.282	4	1.443	1.495	0	0	7.607	3	0.771	1.21	0.028	0.068		1	8380200	4138300	4241900	3091200	1740100	1351100	5289000	2398200	2890800
1412	3326;7746;13310;14003;17139;23349	IPI00032003;IPI00552214;IPI00879203	6;3;1	Emerin;Emerin (Emery-Dreifuss muscular dystrophy), isoform CRA_b	EMD;EDMD;STA;XX-FW88778H2.1-010;hCG_41343	Emerin;Emerin (Emery-Dreifuss muscular dystrophy), isoform CRA_b	3	6	6	33.1	28.994	1.78e-206	1.028	1.62	1.98e-08	1.44e-14	9.107	10	1.702	1.621	5.25e-06	1.67e-08	7.444	3	0.992	1.619	3.06e-07	1.8e-07	10.012	7	96594000	48414000	48180000	13636000	8074700	5561100	82958000	40339000	42619000
1795	108;10984	IPI00176469;IPI00644715;IPI00641178;IPI00645029;IPI00909384	2;2;1;1;1	Chaperone activity of bc1 complex-like, mitochondrial;aarF domain-containing protein kinase 3;Chaperone, ABC1 activity of bc1 complex homolog (S. pombe)	CABC1;ADCK3;PP265;RP5-1087E8.1-002	Isoform 1 of Chaperone activity of bc1 complex-like, mitochondrial;Chaperone, ABC1 activity of bc1 complex homolog;Isoform 3 of Chaperone activity of bc1 complex-like, mitochondrial;cDNA FLJ33175 fis, clone ADRGL2002392, highly similar to Chaperone-activit	5	2	2	5.3	71.949	0.001	1.631	1.654	5.21e-09	0.001	8.886	3	1.631	1.654	2.29e-06	0.001	8.886	3						0	428020	241570	186440	428020	241570	186440	0	0	0
2225	4103;8718;11763;21553	IPI00797038;IPI00294380;IPI00384116;IPI00292709;IPI00909475	4;4;3;2;1	cDNA FLJ50710, highly similar to Phosphoenolpyruvate carboxykinase (GTP), mitochondrial (EC 4.1.1.32);cDNA, FLJ79105, highly similar to Phosphoenolpyruvate carboxykinase (GTP), mitochondrial (EC 4.1.1.32);Phosphoenolpyruvate carboxykinase [GTP], mitochondrial;Phosphoenolpyruvate carboxylase;Full-length cDNA clone CS0DC022YA24 of Neuroblastoma of Homo sapiens (human);Phosphoenolpyruvate carboxykin…	PCK2;PEPCK2;PCK1;PEPCK1	mitochondrial phosphoenolpyruvate carboxykinase 2 isoform 1 precursor;Phosphoenolpyruvate carboxykinase [GTP], mitochondrial;mitochondrial phosphoenolpyruvate carboxykinase 2 isoform 2 precursor;Phosphoenolpyruvate carboxykinase, cytosolic [GTP]	5	4	4	8.6	70.729	1.86e-31	1.727	1.701	7.82e-10	5.18e-12	8.582	5	1.729	1.703	6.44e-07	5.66e-10	3.923	4	0.875	1.411	0	0.001		1	19423000	11384000	8039100	12982000	7812500	5169100	6441800	3571800	2869900
