# Supplementary material for: Quantitative Proteomics Identify Novel miR-155 Target Proteins
Source: PLoS One. 2011 Jul 25;6(7):e22146. doi: 10.1371/journal.pone.0022146 (PMC3143118; doi:10.1371/journal.pone.0022146)
Supplement: Table S4 — Detailed information on the five proteins KIF11, UBE2C, RANGAP1, KPNA2 and CKAP5 shown in Figure 3 . Data on identified and quantified peptides are given as obtained by MaxQuant 1.0.13.13. Only peptides unique to the respective protein are listed. (XLS) [file pone.0022146.s006.xls]

## Sheet: DAVID GO BP_all downregulated-1
Table S4. Functional annotation of potential miR-155 target proteins using the DAVID2008 analysis software.
Annotation Cluster 1	Enrichment Score: 1.0056008438428408
Category	Term	Count	%	PValue	Genes	List Total	Pop Hits	Pop Total	Fold Enrichment	Bonferroni	Benjamini	FDR
GOTERM_BP_ALL	GO:0007017~microtubule-based process	7	15.5556	0.000726281	IPI00921422, IPI00002214, IPI00218343, IPI00013002, IPI00006213, IPI00305289, IPI00296365	41	57	2009	6.01754	0.314635	0.314635	1.04651
GOTERM_BP_ALL	GO:0051297~centrosome organization	3	6.66667	0.00551374	IPI00921422, IPI00006213, IPI00305289	41	6	2009	24.5	0.943588	0.762488	7.69379
GOTERM_BP_ALL	GO:0031023~microtubule organizing center organization	3	6.66667	0.00762228	IPI00921422, IPI00006213, IPI00305289	41	7	2009	21	0.981291	0.734531	10.4875
GOTERM_BP_ALL	GO:0000226~microtubule cytoskeleton organization	4	8.88889	0.0308104	IPI00921422, IPI00013002, IPI00006213, IPI00305289	41	35	2009	5.6	1	0.982894	36.4375
GOTERM_BP_ALL	GO:0000279~M phase	5	11.1111	0.100926	IPI00921422, IPI00002214, IPI00013002, IPI00305289, IPI00296365	41	90	2009	2.72222	1	0.996043	78.5729
GOTERM_BP_ALL	GO:0000280~nuclear division	4	8.88889	0.151149	IPI00921422, IPI00013002, IPI00305289, IPI00296365	41	68	2009	2.88235	1	0.996589	90.6784
GOTERM_BP_ALL	GO:0007067~mitosis	4	8.88889	0.151149	IPI00921422, IPI00013002, IPI00305289, IPI00296365	41	68	2009	2.88235	1	0.996589	90.6784
GOTERM_BP_ALL	GO:0000087~M phase of mitotic cell cycle	4	8.88889	0.155931	IPI00921422, IPI00013002, IPI00305289, IPI00296365	41	69	2009	2.84058	1	0.995952	91.4106
GOTERM_BP_ALL	GO:0022403~cell cycle phase	5	11.1111	0.164542	IPI00921422, IPI00002214, IPI00013002, IPI00305289, IPI00296365	41	108	2009	2.26852	1	0.995909	92.5957
GOTERM_BP_ALL	GO:0048285~organelle fission	4	8.88889	0.170564	IPI00921422, IPI00013002, IPI00305289, IPI00296365	41	72	2009	2.72222	1	0.995495	93.3321
GOTERM_BP_ALL	GO:0051301~cell division	4	8.88889	0.19581	IPI00921422, IPI00013002, IPI00305289, IPI00296365	41	77	2009	2.54545	1	0.995466	95.738
GOTERM_BP_ALL	GO:0007010~cytoskeleton organization	4	8.88889	0.243385	IPI00921422, IPI00013002, IPI00006213, IPI00305289	41	86	2009	2.27907	1	0.997625	98.2375
GOTERM_BP_ALL	GO:0000278~mitotic cell cycle	5	11.1111	0.266237	IPI00921422, IPI00002214, IPI00013002, IPI00305289, IPI00296365	41	132	2009	1.85606	1	0.996815	98.8695
GOTERM_BP_ALL	GO:0007049~cell cycle	6	13.3333	0.38361	IPI00414289, IPI00921422, IPI00002214, IPI00013002, IPI00305289, IPI00296365	41	204	2009	1.44118	1	0.998887	99.9094
GOTERM_BP_ALL	GO:0022402~cell cycle process	5	11.1111	0.410179	IPI00921422, IPI00002214, IPI00013002, IPI00305289, IPI00296365	41	163	2009	1.50307	1	0.998764	99.9521
GOTERM_BP_ALL	GO:0006996~organelle organization	8	17.7778	0.530842	IPI00026271, IPI00921422, IPI00013002, IPI00003704, IPI00006213, IPI00305289, IPI00016207, IPI00296365	41	341	2009	1.14956	1	0.998249	99.9983
GOTERM_BP_ALL	GO:0016043~cellular component organization	10	22.2222	0.798572	IPI00027717, IPI00026271, IPI00921422, IPI00218343, IPI00013002, IPI00003704, IPI00006213, IPI00305289, IPI00016207, IPI00296365	41	545	2009	0.899083	1	0.999871	100
Annotation Cluster 2	Enrichment Score: 0.694973653961434
Category	Term	Count	%	PValue	Genes	List Total	Pop Hits	Pop Total	Fold Enrichment	Bonferroni	Benjamini	FDR
GOTERM_BP_ALL	GO:0010033~response to organic substance	6	13.3333	0.0746521	IPI00002857, IPI00012535, IPI00008475, IPI00003704, IPI00024320, IPI00911039	41	115	2009	2.55652	1	0.998798	67.4835
GOTERM_BP_ALL	GO:0006950~response to stress	8	17.7778	0.170758	IPI00002857, IPI00414289, IPI00012535, IPI00003704, IPI00024320, IPI00168554, IPI00911039, IPI00015077	41	232	2009	1.68966	1	0.994051	93.3546
GOTERM_BP_ALL	GO:0050896~response to stimulus	11	24.4444	0.177733	IPI00002857, IPI00414289, IPI00012535, IPI00008475, IPI00012989, IPI00003704, IPI00025721, IPI00024320, IPI00168554, IPI00911039, IPI00015077	41	366	2009	1.47268	1	0.993829	94.1196
GOTERM_BP_ALL	GO:0042221~response to chemical stimulus	7	15.5556	0.208031	IPI00002857, IPI00012535, IPI00008475, IPI00003704, IPI00024320, IPI00168554, IPI00911039	41	202	2009	1.69802	1	0.995965	96.5856
GOTERM_BP_ALL	GO:0009607~response to biotic stimulus	3	6.66667	0.247464	IPI00002857, IPI00012535, IPI00911039	41	48	2009	3.0625	1	0.997297	98.3702
GOTERM_BP_ALL	GO:0051716~cellular response to stimulus	4	8.88889	0.579867	IPI00002857, IPI00414289, IPI00003704, IPI00024320	41	149	2009	1.31544	1	0.998806	99.9996
Annotation Cluster 3	Enrichment Score: 0.5671277739527347
Category	Term	Count	%	PValue	Genes	List Total	Pop Hits	Pop Total	Fold Enrichment	Bonferroni	Benjamini	FDR
GOTERM_BP_ALL	GO:0034470~ncRNA processing	5	11.1111	0.056962	IPI00019488, IPI00027717, IPI00026271, IPI00027142, IPI00024279	41	74	2009	3.31081	1	0.997756	57.2252
GOTERM_BP_ALL	GO:0006364~rRNA processing	4	8.88889	0.0863753	IPI00019488, IPI00027717, IPI00026271, IPI00024279	41	53	2009	3.69811	1	0.998782	72.965
GOTERM_BP_ALL	GO:0016072~rRNA metabolic process	4	8.88889	0.0902322	IPI00019488, IPI00027717, IPI00026271, IPI00024279	41	54	2009	3.62963	1	0.995763	74.5714
GOTERM_BP_ALL	GO:0016070~RNA metabolic process	11	24.4444	0.108556	IPI00019488, IPI00027717, IPI00026271, IPI00879210, IPI00027142, IPI00782992, IPI00017617, IPI00003704, IPI00024320, IPI00911039, IPI00024279	41	331	2009	1.6284	1	0.995627	81.0602
GOTERM_BP_ALL	GO:0006396~RNA processing	9	20	0.118671	IPI00019488, IPI00027717, IPI00026271, IPI00027142, IPI00782992, IPI00017617, IPI00003704, IPI00024320, IPI00024279	41	252	2009	1.75	1	0.995806	83.9451
GOTERM_BP_ALL	GO:0034660~ncRNA metabolic process	5	11.1111	0.120613	IPI00019488, IPI00027717, IPI00026271, IPI00027142, IPI00024279	41	96	2009	2.55208	1	0.994149	84.4498
GOTERM_BP_ALL	GO:0042254~ribosome biogenesis	4	8.88889	0.146417	IPI00019488, IPI00027717, IPI00026271, IPI00024279	41	67	2009	2.92537	1	0.997206	89.897
GOTERM_BP_ALL	GO:0022613~ribonucleoprotein complex biogenesis	4	8.88889	0.326187	IPI00019488, IPI00027717, IPI00026271, IPI00024279	41	101	2009	1.94059	1	0.99867	99.6709
GOTERM_BP_ALL	GO:0010467~gene expression	14	31.1111	0.420482	IPI00025491, IPI00026271, IPI00879210, IPI00027142, IPI00017617, IPI00003704, IPI00216587, IPI00024320, IPI00024279, IPI00019488, IPI00646086, IPI00027717, IPI00782992, IPI00015077	41	602	2009	1.13953	1	0.998636	99.9629
GOTERM_BP_ALL	GO:0016071~mRNA metabolic process	5	11.1111	0.483785	IPI00027717, IPI00782992, IPI00017617, IPI00003704, IPI00911039	41	179	2009	1.36872	1	0.998073	99.9931
GOTERM_BP_ALL	GO:0044085~cellular component biogenesis	7	15.5556	0.528593	IPI00019488, IPI00027717, IPI00026271, IPI00218343, IPI00006213, IPI00024279, IPI00296365	41	290	2009	1.18276	1	0.998356	99.9981
GOTERM_BP_ALL	GO:0008380~RNA splicing	4	8.88889	0.616618	IPI00027717, IPI00782992, IPI00017617, IPI00003704	41	157	2009	1.24841	1	0.998918	99.9999
GOTERM_BP_ALL	GO:0006397~mRNA processing	4	8.88889	0.647057	IPI00027717, IPI00782992, IPI00017617, IPI00003704	41	164	2009	1.19512	1	0.999196	100
GOTERM_BP_ALL	GO:0006139~nucleobase, nucleoside, nucleotide and nucleic acid metabolic process	12	26.6667	0.776305	IPI00019488, IPI00027717, IPI00026271, IPI00879210, IPI00027142, IPI00002214, IPI00782992, IPI00017617, IPI00003704, IPI00024320, IPI00911039, IPI00024279	41	640	2009	0.91875	1	0.999856	100
GOTERM_BP_ALL	GO:0034641~cellular nitrogen compound metabolic process	12	26.6667	0.871319	IPI00019488, IPI00027717, IPI00026271, IPI00879210, IPI00027142, IPI00002214, IPI00782992, IPI00017617, IPI00003704, IPI00024320, IPI00911039, IPI00024279	41	696	2009	0.844828	1	0.999961	100
GOTERM_BP_ALL	GO:0006807~nitrogen compound metabolic process	12	26.6667	0.882022	IPI00019488, IPI00027717, IPI00026271, IPI00879210, IPI00027142, IPI00002214, IPI00782992, IPI00017617, IPI00003704, IPI00024320, IPI00911039, IPI00024279	41	704	2009	0.835227	1	0.999966	100
Annotation Cluster 4	Enrichment Score: 0.3435549419372586
Category	Term	Count	%	PValue	Genes	List Total	Pop Hits	Pop Total	Fold Enrichment	Bonferroni	Benjamini	FDR
GOTERM_BP_ALL	GO:0006950~response to stress	8	17.7778	0.170758	IPI00002857, IPI00414289, IPI00012535, IPI00003704, IPI00024320, IPI00168554, IPI00911039, IPI00015077	41	232	2009	1.68966	1	0.994051	93.3546
GOTERM_BP_ALL	GO:0007165~signal transduction	7	15.5556	0.349267	IPI00002857, IPI00414289, IPI00012535, IPI00294879, IPI00013002, IPI00003704, IPI00025721	41	242	2009	1.41736	1	0.998853	99.8013
GOTERM_BP_ALL	GO:0007242~intracellular signaling cascade	5	11.1111	0.410179	IPI00002857, IPI00414289, IPI00012535, IPI00013002, IPI00003704	41	163	2009	1.50307	1	0.998764	99.9521
GOTERM_BP_ALL	GO:0051716~cellular response to stimulus	4	8.88889	0.579867	IPI00002857, IPI00414289, IPI00003704, IPI00024320	41	149	2009	1.31544	1	0.998806	99.9996
GOTERM_BP_ALL	GO:0033554~cellular response to stress	3	6.66667	0.727443	IPI00002857, IPI00414289, IPI00003704	41	126	2009	1.16667	1	0.999737	100
GOTERM_BP_ALL	GO:0043687~post-translational protein modification	3	6.66667	0.841456	IPI00002857, IPI00013002, IPI00003704	41	160	2009	0.91875	1	0.999924	100
Annotation Cluster 5	Enrichment Score: 0.31774959688989657
Category	Term	Count	%	PValue	Genes	List Total	Pop Hits	Pop Total	Fold Enrichment	Bonferroni	Benjamini	FDR
GOTERM_BP_ALL	GO:0043170~macromolecule metabolic process	24	53.3333	0.240319	IPI00002857, IPI00025491, IPI00012535, IPI00026271, IPI00879210, IPI00012989, IPI00027142, IPI00002214, IPI00872664, IPI00003704, IPI00017617, IPI00216587, IPI00024320, IPI00911039, IPI00024279, IPI00019488, IPI00646086, IPI00022239, IPI00250297, IPI00027717, IPI00100748, IPI00782992, IPI00013002, IPI00015077	41	1019	2009	1.15407	1	0.997999	98.1312
GOTERM_BP_ALL	GO:0044267~cellular protein metabolic process	14	31.1111	0.247536	IPI00025491, IPI00002857, IPI00012535, IPI00026271, IPI00012989, IPI00872664, IPI00003704, IPI00216587, IPI00024320, IPI00646086, IPI00022239, IPI00100748, IPI00013002, IPI00015077	41	535	2009	1.28224	1	0.996614	98.3725
GOTERM_BP_ALL	GO:0044260~cellular macromolecule metabolic process	23	51.1111	0.25646	IPI00002857, IPI00025491, IPI00012535, IPI00026271, IPI00879210, IPI00012989, IPI00027142, IPI00002214, IPI00872664, IPI00003704, IPI00017617, IPI00216587, IPI00024320, IPI00911039, IPI00024279, IPI00019488, IPI00646086, IPI00022239, IPI00027717, IPI00100748, IPI00782992, IPI00013002, IPI00015077	41	977	2009	1.15353	1	0.996678	98.6307
GOTERM_BP_ALL	GO:0019538~protein metabolic process	14	31.1111	0.360839	IPI00025491, IPI00002857, IPI00012535, IPI00026271, IPI00012989, IPI00872664, IPI00003704, IPI00216587, IPI00024320, IPI00646086, IPI00022239, IPI00100748, IPI00013002, IPI00015077	41	580	2009	1.18276	1	0.998444	99.8468
GOTERM_BP_ALL	GO:0010467~gene expression	14	31.1111	0.420482	IPI00025491, IPI00026271, IPI00879210, IPI00027142, IPI00017617, IPI00003704, IPI00216587, IPI00024320, IPI00024279, IPI00019488, IPI00646086, IPI00027717, IPI00782992, IPI00015077	41	602	2009	1.13953	1	0.998636	99.9629
GOTERM_BP_ALL	GO:0044238~primary metabolic process	24	53.3333	0.804509	IPI00002857, IPI00025491, IPI00012535, IPI00026271, IPI00879210, IPI00012989, IPI00027142, IPI00002214, IPI00872664, IPI00003704, IPI00017617, IPI00216587, IPI00024320, IPI00911039, IPI00024279, IPI00019488, IPI00646086, IPI00022239, IPI00027717, IPI00008475, IPI00100748, IPI00782992, IPI00013002, IPI00015077	41	1260	2009	0.933333	1	0.99988	100
GOTERM_BP_ALL	GO:0044237~cellular metabolic process	24	53.3333	0.87025	IPI00002857, IPI00025491, IPI00012535, IPI00026271, IPI00879210, IPI00012989, IPI00027142, IPI00002214, IPI00872664, IPI00003704, IPI00017617, IPI00216587, IPI00024320, IPI00911039, IPI00024279, IPI00019488, IPI00646086, IPI00022239, IPI00027717, IPI00008475, IPI00100748, IPI00782992, IPI00013002, IPI00015077	41	1300	2009	0.904615	1	0.999963	100
GOTERM_BP_ALL	GO:0008152~metabolic process	26	57.7778	0.876841	IPI00012535, IPI00026271, IPI00879210, IPI00012989, IPI00872664, IPI00003704, IPI00216587, IPI00024320, IPI00911039, IPI00168554, IPI00646086, IPI00022239, IPI00027717, IPI00008475, IPI00782992, IPI00025491, IPI00002857, IPI00027142, IPI00002214, IPI00017617, IPI00024279, IPI00019488, IPI00250297, IPI00100748, IPI00013002, IPI00015077	41	1399	2009	0.91065	1	0.999962	100
GOTERM_BP_ALL	GO:0009987~cellular process	33	73.3333	0.971961	IPI00012535, IPI00026271, IPI00879210, IPI00012989, IPI00872664, IPI00003704, IPI00006213, IPI00216587, IPI00024320, IPI00911039, IPI00016207, IPI00646086, IPI00022239, IPI00027717, IPI00023640, IPI00921422, IPI00008475, IPI00782992, IPI00002857, IPI00025491, IPI00414289, IPI00027142, IPI00002214, IPI00945633, IPI00017617, IPI00024279, IPI00296365, IPI00019488, IPI00100748, IPI00218343, IPI000130…	41	1785	2009	0.905882	1	1	100
Annotation Cluster 6	Enrichment Score: 0.27332694297009275
Category	Term	Count	%	PValue	Genes	List Total	Pop Hits	Pop Total	Fold Enrichment	Bonferroni	Benjamini	FDR
GOTERM_BP_ALL	GO:0019222~regulation of metabolic process	12	26.6667	0.280827	IPI00002857, IPI00414289, IPI00022239, IPI00844264, IPI00026271, IPI00002214, IPI00013002, IPI00017617, IPI00003704, IPI00024320, IPI00015077, IPI00296365	41	454	2009	1.29515	1	0.997291	99.1548
GOTERM_BP_ALL	GO:0031323~regulation of cellular metabolic process	11	24.4444	0.322908	IPI00002857, IPI00414289, IPI00022239, IPI00844264, IPI00026271, IPI00002214, IPI00013002, IPI00017617, IPI00003704, IPI00015077, IPI00296365	41	422	2009	1.27725	1	0.99884	99.647
GOTERM_BP_ALL	GO:0045941~positive regulation of transcription	3	6.66667	0.351833	IPI00002857, IPI00017617, IPI00003704	41	62	2009	2.37097	1	0.998682	99.8124
GOTERM_BP_ALL	GO:0010628~positive regulation of gene expression	3	6.66667	0.359171	IPI00002857, IPI00017617, IPI00003704	41	63	2009	2.33333	1	0.998655	99.8409
GOTERM_BP_ALL	GO:0045935~positive regulation of nucleobase, nucleoside, nucleotide and nucleic acid metabolic process	3	6.66667	0.395417	IPI00002857, IPI00017617, IPI00003704	41	68	2009	2.16176	1	0.998978	99.9315
GOTERM_BP_ALL	GO:0051726~regulation of cell cycle	3	6.66667	0.402565	IPI00002857, IPI00013002, IPI00296365	41	69	2009	2.13043	1	0.99896	99.9424
GOTERM_BP_ALL	GO:0010557~positive regulation of macromolecule biosynthetic process	3	6.66667	0.409677	IPI00002857, IPI00017617, IPI00003704	41	70	2009	2.1	1	0.998943	99.9515
GOTERM_BP_ALL	GO:0007242~intracellular signaling cascade	5	11.1111	0.410179	IPI00002857, IPI00414289, IPI00012535, IPI00013002, IPI00003704	41	163	2009	1.50307	1	0.998764	99.9521
GOTERM_BP_ALL	GO:0048522~positive regulation of cellular process	7	15.5556	0.417046	IPI00002857, IPI00023640, IPI00945633, IPI00013002, IPI00017617, IPI00003704, IPI00296365	41	260	2009	1.31923	1	0.998746	99.9596
GOTERM_BP_ALL	GO:0031328~positive regulation of cellular biosynthetic process	3	6.66667	0.430778	IPI00002857, IPI00017617, IPI00003704	41	73	2009	2.0137	1	0.998718	99.9714
GOTERM_BP_ALL	GO:0009891~positive regulation of biosynthetic process	3	6.66667	0.437729	IPI00002857, IPI00017617, IPI00003704	41	74	2009	1.98649	1	0.99871	99.9761
GOTERM_BP_ALL	GO:0051173~positive regulation of nitrogen compound metabolic process	3	6.66667	0.437729	IPI00002857, IPI00017617, IPI00003704	41	74	2009	1.98649	1	0.99871	99.9761
GOTERM_BP_ALL	GO:0006357~regulation of transcription from RNA polymerase II promoter	3	6.66667	0.444637	IPI00002857, IPI00026271, IPI00003704	41	75	2009	1.96	1	0.998507	99.98
GOTERM_BP_ALL	GO:0010468~regulation of gene expression	8	17.7778	0.458452	IPI00002857, IPI00022239, IPI00844264, IPI00026271, IPI00017617, IPI00003704, IPI00024320, IPI00015077	41	320	2009	1.225	1	0.998699	99.9861
GOTERM_BP_ALL	GO:0050789~regulation of biological process	18	40	0.46337	IPI00002857, IPI00414289, IPI00012535, IPI00026271, IPI00002214, IPI00945633, IPI00003704, IPI00017617, IPI00025721, IPI00024320, IPI00911039, IPI00296365, IPI00844264, IPI00023640, IPI00022239, IPI00294879, IPI00013002, IPI00015077	41	816	2009	1.08088	1	0.998647	99.9878
GOTERM_BP_ALL	GO:0060255~regulation of macromolecule metabolic process	10	22.2222	0.463766	IPI00002857, IPI00022239, IPI00844264, IPI00026271, IPI00002214, IPI00013002, IPI00017617, IPI00003704, IPI00024320, IPI00015077	41	420	2009	1.16667	1	0.998468	99.9879
GOTERM_BP_ALL	GO:0048518~positive regulation of biological process	7	15.5556	0.465954	IPI00002857, IPI00023640, IPI00945633, IPI00013002, IPI00017617, IPI00003704, IPI00296365	41	273	2009	1.25641	1	0.998331	99.9886
GOTERM_BP_ALL	GO:0050794~regulation of cellular process	17	37.7778	0.470363	IPI00002857, IPI00414289, IPI00012535, IPI00026271, IPI00002214, IPI00945633, IPI00017617, IPI00003704, IPI00025721, IPI00911039, IPI00296365, IPI00844264, IPI00023640, IPI00022239, IPI00294879, IPI00013002, IPI00015077	41	769	2009	1.08322	1	0.998263	99.9899
GOTERM_BP_ALL	GO:0010604~positive regulation of macromolecule metabolic process	4	8.88889	0.479709	IPI00002857, IPI00013002, IPI00017617, IPI00003704	41	129	2009	1.51938	1	0.998148	99.9922
GOTERM_BP_ALL	GO:0006355~regulation of transcription, DNA-dependent	4	8.88889	0.490196	IPI00002857, IPI00844264, IPI00026271, IPI00003704	41	131	2009	1.49618	1	0.997859	99.9942
GOTERM_BP_ALL	GO:0031325~positive regulation of cellular metabolic process	4	8.88889	0.521074	IPI00002857, IPI00013002, IPI00017617, IPI00003704	41	137	2009	1.43066	1	0.998479	99.9977
GOTERM_BP_ALL	GO:0009893~positive regulation of metabolic process	4	8.88889	0.52613	IPI00002857, IPI00013002, IPI00017617, IPI00003704	41	138	2009	1.42029	1	0.998455	99.998
GOTERM_BP_ALL	GO:0006464~protein modification process	5	11.1111	0.549752	IPI00002857, IPI00022239, IPI00012989, IPI00013002, IPI00003704	41	194	2009	1.26289	1	0.998471	99.999
GOTERM_BP_ALL	GO:0051252~regulation of RNA metabolic process	4	8.88889	0.565566	IPI00002857, IPI00844264, IPI00026271, IPI00003704	41	146	2009	1.34247	1	0.998731	99.9994
GOTERM_BP_ALL	GO:0010556~regulation of macromolecule biosynthetic process	7	15.5556	0.571261	IPI00002857, IPI00022239, IPI00844264, IPI00026271, IPI00017617, IPI00003704, IPI00015077	41	302	2009	1.13576	1	0.998735	99.9995
GOTERM_BP_ALL	GO:0065007~biological regulation	18	40	0.589285	IPI00002857, IPI00414289, IPI00012535, IPI00026271, IPI00002214, IPI00945633, IPI00003704, IPI00017617, IPI00025721, IPI00024320, IPI00911039, IPI00296365, IPI00844264, IPI00023640, IPI00022239, IPI00294879, IPI00013002, IPI00015077	41	865	2009	1.01965	1	0.998892	99.9997
GOTERM_BP_ALL	GO:0032501~multicellular organismal process	8	17.7778	0.596753	IPI00002857, IPI00844264, IPI00012535, IPI00026271, IPI00012989, IPI00872664, IPI00025721, IPI00296365	41	361	2009	1.08587	1	0.998935	99.9998
GOTERM_BP_ALL	GO:0031326~regulation of cellular biosynthetic process	7	15.5556	0.598774	IPI00002857, IPI00022239, IPI00844264, IPI00026271, IPI00017617, IPI00003704, IPI00015077	41	310	2009	1.10645	1	0.998868	99.9998
GOTERM_BP_ALL	GO:0080090~regulation of primary metabolic process	9	20	0.607728	IPI00002857, IPI00022239, IPI00844264, IPI00026271, IPI00002214, IPI00013002, IPI00017617, IPI00003704, IPI00015077	41	416	2009	1.0601	1	0.998945	99.9999
GOTERM_BP_ALL	GO:0009889~regulation of biosynthetic process	7	15.5556	0.615541	IPI00002857, IPI00022239, IPI00844264, IPI00026271, IPI00017617, IPI00003704, IPI00015077	41	315	2009	1.08889	1	0.998996	99.9999
GOTERM_BP_ALL	GO:0043412~biopolymer modification	5	11.1111	0.619343	IPI00002857, IPI00022239, IPI00012989, IPI00013002, IPI00003704	41	211	2009	1.16114	1	0.998872	99.9999
GOTERM_BP_ALL	GO:0019219~regulation of nucleobase, nucleoside, nucleotide and nucleic acid metabolic process	6	13.3333	0.658029	IPI00002857, IPI00844264, IPI00026271, IPI00002214, IPI00017617, IPI00003704	41	275	2009	1.06909	1	0.999287	100
GOTERM_BP_ALL	GO:0051171~regulation of nitrogen compound metabolic process	6	13.3333	0.677761	IPI00002857, IPI00844264, IPI00026271, IPI00002214, IPI00017617, IPI00003704	41	281	2009	1.04626	1	0.999474	100
GOTERM_BP_ALL	GO:0045449~regulation of transcription	5	11.1111	0.735003	IPI00002857, IPI00844264, IPI00026271, IPI00017617, IPI00003704	41	244	2009	1.0041	1	0.999731	100
GOTERM_BP_ALL	GO:0032502~developmental process	6	13.3333	0.793044	IPI00002857, IPI00844264, IPI00026271, IPI00006213, IPI00025721, IPI00296365	41	322	2009	0.913043	1	0.999877	100
GOTERM_BP_ALL	GO:0007275~multicellular organismal development	5	11.1111	0.82565	IPI00002857, IPI00844264, IPI00026271, IPI00025721, IPI00296365	41	278	2009	0.881295	1	0.999922	100
GOTERM_BP_ALL	GO:0043687~post-translational protein modification	3	6.66667	0.841456	IPI00002857, IPI00013002, IPI00003704	41	160	2009	0.91875	1	0.999924	100
GOTERM_BP_ALL	GO:0048513~organ development	3	6.66667	0.841456	IPI00002857, IPI00844264, IPI00026271	41	160	2009	0.91875	1	0.999924	100
GOTERM_BP_ALL	GO:0048869~cellular developmental process	3	6.66667	0.849164	IPI00002857, IPI00026271, IPI00006213	41	163	2009	0.90184	1	0.999929	100
GOTERM_BP_ALL	GO:0048856~anatomical structure development	4	8.88889	0.898578	IPI00002857, IPI00844264, IPI00026271, IPI00006213	41	254	2009	0.771654	1	0.999978	100
GOTERM_BP_ALL	GO:0048731~system development	3	6.66667	0.947464	IPI00002857, IPI00844264, IPI00026271	41	223	2009	0.659193	1	0.999998	100
Annotation Cluster 7	Enrichment Score: 0.20724558892139106
Category	Term	Count	%	PValue	Genes	List Total	Pop Hits	Pop Total	Fold Enrichment	Bonferroni	Benjamini	FDR
GOTERM_BP_ALL	GO:0006412~translation	6	13.3333	0.342287	IPI00025491, IPI00646086, IPI00026271, IPI00216587, IPI00024320, IPI00015077	41	194	2009	1.51546	1	0.998896	99.7682
GOTERM_BP_ALL	GO:0010467~gene expression	14	31.1111	0.420482	IPI00025491, IPI00026271, IPI00879210, IPI00027142, IPI00017617, IPI00003704, IPI00216587, IPI00024320, IPI00024279, IPI00019488, IPI00646086, IPI00027717, IPI00782992, IPI00015077	41	602	2009	1.13953	1	0.998636	99.9629
GOTERM_BP_ALL	GO:0006414~translational elongation	3	6.66667	0.471816	IPI00646086, IPI00026271, IPI00216587	41	79	2009	1.86076	1	0.998094	99.9903
GOTERM_BP_ALL	GO:0009059~macromolecule biosynthetic process	9	20	0.726308	IPI00025491, IPI00646086, IPI00250297, IPI00026271, IPI00879210, IPI00003704, IPI00216587, IPI00024320, IPI00015077	41	459	2009	0.960784	1	0.999756	100
GOTERM_BP_ALL	GO:0034645~cellular macromolecule biosynthetic process	8	17.7778	0.837285	IPI00025491, IPI00646086, IPI00026271, IPI00879210, IPI00003704, IPI00216587, IPI00024320, IPI00015077	41	456	2009	0.859649	1	0.999921	100
GOTERM_BP_ALL	GO:0009058~biosynthetic process	10	22.2222	0.910427	IPI00025491, IPI00646086, IPI00250297, IPI00026271, IPI00008475, IPI00879210, IPI00003704, IPI00216587, IPI00024320, IPI00015077	41	619	2009	0.791599	1	0.999985	100
GOTERM_BP_ALL	GO:0044249~cellular biosynthetic process	9	20	0.942175	IPI00025491, IPI00646086, IPI00026271, IPI00008475, IPI00879210, IPI00003704, IPI00216587, IPI00024320, IPI00015077	41	597	2009	0.738693	1	0.999997	100
Annotation Cluster 8	Enrichment Score: 0.2015601362454822
Category	Term	Count	%	PValue	Genes	List Total	Pop Hits	Pop Total	Fold Enrichment	Bonferroni	Benjamini	FDR
GOTERM_BP_ALL	GO:0007049~cell cycle	6	13.3333	0.38361	IPI00414289, IPI00921422, IPI00002214, IPI00013002, IPI00305289, IPI00296365	41	204	2009	1.44118	1	0.998887	99.9094
GOTERM_BP_ALL	GO:0050790~regulation of catalytic activity	3	6.66667	0.777272	IPI00414289, IPI00013002, IPI00296365	41	139	2009	1.05755	1	0.999845	100
GOTERM_BP_ALL	GO:0065009~regulation of molecular function	3	6.66667	0.833405	IPI00414289, IPI00013002, IPI00296365	41	157	2009	0.936306	1	0.999926	100
Annotation Cluster 9	Enrichment Score: 0.20079186790193115
Category	Term	Count	%	PValue	Genes	List Total	Pop Hits	Pop Total	Fold Enrichment	Bonferroni	Benjamini	FDR
GOTERM_BP_ALL	GO:0034622~cellular macromolecular complex assembly	4	8.88889	0.442334	IPI00027717, IPI00026271, IPI00218343, IPI00296365	41	122	2009	1.60656	1	0.998642	99.9787
GOTERM_BP_ALL	GO:0034621~cellular macromolecular complex subunit organization	4	8.88889	0.505748	IPI00027717, IPI00026271, IPI00218343, IPI00296365	41	134	2009	1.46269	1	0.998197	99.9963
GOTERM_BP_ALL	GO:0044085~cellular component biogenesis	7	15.5556	0.528593	IPI00019488, IPI00027717, IPI00026271, IPI00218343, IPI00006213, IPI00024279, IPI00296365	41	290	2009	1.18276	1	0.998356	99.9981
GOTERM_BP_ALL	GO:0022607~cellular component assembly	5	11.1111	0.692689	IPI00027717, IPI00026271, IPI00218343, IPI00006213, IPI00296365	41	231	2009	1.06061	1	0.999533	100
GOTERM_BP_ALL	GO:0065003~macromolecular complex assembly	4	8.88889	0.758657	IPI00027717, IPI00026271, IPI00218343, IPI00296365	41	194	2009	1.01031	1	0.999815	100
GOTERM_BP_ALL	GO:0043933~macromolecular complex subunit organization	4	8.88889	0.792052	IPI00027717, IPI00026271, IPI00218343, IPI00296365	41	205	2009	0.956098	1	0.999885	100
GOTERM_BP_ALL	GO:0016043~cellular component organization	10	22.2222	0.798572	IPI00027717, IPI00026271, IPI00921422, IPI00218343, IPI00013002, IPI00003704, IPI00006213, IPI00305289, IPI00016207, IPI00296365	41	545	2009	0.899083	1	0.999871	100
Annotation Cluster 10	Enrichment Score: 0.09324786348941401
Category	Term	Count	%	PValue	Genes	List Total	Pop Hits	Pop Total	Fold Enrichment	Bonferroni	Benjamini	FDR
GOTERM_BP_ALL	GO:0006605~protein targeting	3	6.66667	0.536319	IPI00002214, IPI00945633, IPI00016207	41	89	2009	1.65169	1	0.998242	99.9985
GOTERM_BP_ALL	GO:0033036~macromolecule localization	6	13.3333	0.677761	IPI00921422, IPI00002214, IPI00945633, IPI00872398, IPI00016207, IPI00296365	41	281	2009	1.04626	1	0.999474	100
GOTERM_BP_ALL	GO:0045184~establishment of protein localization	5	11.1111	0.682316	IPI00002214, IPI00945633, IPI00872398, IPI00016207, IPI00296365	41	228	2009	1.07456	1	0.999473	100
GOTERM_BP_ALL	GO:0008104~protein localization	5	11.1111	0.73808	IPI00002214, IPI00945633, IPI00872398, IPI00016207, IPI00296365	41	245	2009	1	1	0.999724	100
GOTERM_BP_ALL	GO:0006886~intracellular protein transport	3	6.66667	0.777272	IPI00002214, IPI00945633, IPI00016207	41	139	2009	1.05755	1	0.999845	100
GOTERM_BP_ALL	GO:0070727~cellular macromolecule localization	3	6.66667	0.79755	IPI00002214, IPI00945633, IPI00016207	41	145	2009	1.01379	1	0.99988	100
GOTERM_BP_ALL	GO:0034613~cellular protein localization	3	6.66667	0.79755	IPI00002214, IPI00945633, IPI00016207	41	145	2009	1.01379	1	0.99988	100
GOTERM_BP_ALL	GO:0015031~protein transport	4	8.88889	0.843266	IPI00002214, IPI00945633, IPI00872398, IPI00016207	41	225	2009	0.871111	1	0.999921	100
GOTERM_BP_ALL	GO:0051649~establishment of localization in cell	4	8.88889	0.893768	IPI00002214, IPI00945633, IPI00016207, IPI00296365	41	251	2009	0.780876	1	0.999975	100
GOTERM_BP_ALL	GO:0051179~localization	8	17.7778	0.909237	IPI00068506, IPI00012535, IPI00921422, IPI00002214, IPI00945633, IPI00872398, IPI00016207, IPI00296365	41	505	2009	0.776238	1	0.999985	100
GOTERM_BP_ALL	GO:0051641~cellular localization	4	8.88889	0.911894	IPI00002214, IPI00945633, IPI00016207, IPI00296365	41	263	2009	0.745247	1	0.999985	100
GOTERM_BP_ALL	GO:0051234~establishment of localization	7	15.5556	0.937243	IPI00068506, IPI00921422, IPI00002214, IPI00945633, IPI00872398, IPI00016207, IPI00296365	41	474	2009	0.723629	1	0.999996	100
GOTERM_BP_ALL	GO:0046907~intracellular transport	3	6.66667	0.958738	IPI00002214, IPI00945633, IPI00016207	41	236	2009	0.622881	1	0.999999	100
GOTERM_BP_ALL	GO:0006810~transport	6	13.3333	0.973844	IPI00068506, IPI00921422, IPI00002214, IPI00945633, IPI00872398, IPI00016207	41	470	2009	0.625532	1	1	100
Annotation Cluster 11	Enrichment Score: 0.07808820666014187
Category	Term	Count	%	PValue	Genes	List Total	Pop Hits	Pop Total	Fold Enrichment	Bonferroni	Benjamini	FDR
GOTERM_BP_ALL	GO:0010605~negative regulation of macromolecule metabolic process	3	6.66667	0.825001	IPI00026271, IPI00013002, IPI00024320	41	154	2009	0.954545	1	0.999928	100
GOTERM_BP_ALL	GO:0048519~negative regulation of biological process	5	11.1111	0.832318	IPI00026271, IPI00013002, IPI00024320, IPI00911039, IPI00296365	41	281	2009	0.871886	1	0.99993	100
GOTERM_BP_ALL	GO:0009892~negative regulation of metabolic process	3	6.66667	0.849164	IPI00026271, IPI00013002, IPI00024320	41	163	2009	0.90184	1	0.999929	100
Annotation Cluster 12	Enrichment Score: 0.0572311618145055
Category	Term	Count	%	PValue	Genes	List Total	Pop Hits	Pop Total	Fold Enrichment	Bonferroni	Benjamini	FDR
GOTERM_BP_ALL	GO:0009057~macromolecule catabolic process	4	8.88889	0.731882	IPI00012989, IPI00872664, IPI00013002, IPI00911039	41	186	2009	1.05376	1	0.999738	100
GOTERM_BP_ALL	GO:0044265~cellular macromolecule catabolic process	3	6.66667	0.876794	IPI00872664, IPI00013002, IPI00911039	41	175	2009	0.84	1	0.999965	100
GOTERM_BP_ALL	GO:0009056~catabolic process	4	8.88889	0.949382	IPI00012989, IPI00872664, IPI00013002, IPI00911039	41	297	2009	0.659933	1	0.999998	100
GOTERM_BP_ALL	GO:0044248~cellular catabolic process	3	6.66667	0.968938	IPI00872664, IPI00013002, IPI00911039	41	251	2009	0.585657	1	1	100
