# Supplementary material for: Quantitative Proteomics Identify Novel miR-155 Target Proteins
Source: PLoS One. 2011 Jul 25;6(7):e22146. doi: 10.1371/journal.pone.0022146 (PMC3143118; doi:10.1371/journal.pone.0022146)
Supplement: Table S5 — Functional annotation of potential miR-155 target proteins using the DAVID2008 analysis software. (XLS) [file pone.0022146.s007.xls]

## Sheet: Table S5
Table S5. Detailed information on the five proteins KIF11, UBE2C, RANGAP1, KPNA2 and CKAP5 shown in Figure 3. Data on identified and quantified peptides are given as obtained by MaxQuant 1.0.13.13. Only peptides unique to the respective protein are listed.
KIF11	IPI00305289
		Peptide sequence	Mass (Da)	Mascot Score	Ratio Heavy/Light
					Normalized
		CENIQKPLSSVQENIQQK	2142.07	28.02	0.63856
		EAGNINQSLLTLGR	1484.79	51.68	0.73818
		FCADSDGFSQELR	1530.64	64.81	0.57547
		GLEEITVHNKDEVYQILEK	2256.16	36.11	0.85335
		LMNLWTER	1061.53	24.93	0.66667
		NLNSLFNNMEELIK	1677.84	11.17	0.43998
		SKVEETTEHLVTK	1499.78	40.98	0.75951
		TVLQELINVLK	1268.77	61.21	0.70702
UBE2C	IPI00013002
		Peptide sequence	Mass (Da)	Mascot Score	Ratio Heavy/Light
					Normalized
		ASQNRDPAATSVAAAR	1584.8	58.45	0.49998
		FLTPCYHPNVDTQGNICLDILK	2617.27	26.94	0.7762
		GISAFPESDNLFK	1423.7	18.11	0.73686
		LSLEFPSGYPYNAPTVK	1881.95	63.45	0.82404
		TILLSIQSLLGEPNIDSPLNTHAAELWK	3072.65	40.16	0.75158
		WSALYDVR	1008.5	44.72	0.72879
		WVGTIHGAAGTVYEDLR	1843.92	38.79	0.70984
RANGAP1	IPI00294879
		Peptide sequence	Mass (Da)	Mascot Score	Ratio Heavy/Light
					Normalized
		AFNSSSFNSNTFLTR	1691.79	85.75	0.87445
		ALAPLLLAFVTKPNSALESCSFAR	2575.38	48.65	0.71426
		EIEDFDSLEALR	1435.68	6.98	0.6777
		GAVAIADAIR	955.545	48.6	0.78815
		GAVAMAETLK	989.522	26.87	0.90316
		HSLLQTLYKV	1200.69	22.82	1.6073
		ILAAALTECHR	1253.65	22.39	1.1183
		LEGNTVGVEAAR	1214.63	52.81	0.67179
		LENDGATALAEAFR	1476.72	37.4	0.72392
		LLVHMGLLK	1022.63	36.13	0.91225
		MAVQDAVDALMQK	1418.69	39.43	0.78419
		NRLENDGATALAEAFR	1746.86	48.53	0.59325
		QVEVINFGDCLVR	1547.78	79.7	0.77858
		SSVLIAQQTDTSDPEK	1717.84	80.33	0.81943
		VSSVFKDEATVR	1336.7	55.7	0.66077
KPNA2	IPI00002214
		Peptide sequence	Mass (Da)	Mascot Score	Ratio Heavy/Light
					Normalized
		AIGNIVTGTDEQTQVVIDAGALAVFPSLLTNPK	3351.79	23.14	0.83172
		EATWTMSNITAGR	1436.67	43.12	0.6495
		EKQPPIDNIIR	1321.74	33.33	0.69305
		FVSFLGR	824.454	41.2	0.64554
		GINSSNVENQLQATQAAR	1899.94	101.71	0.78047
		IILVILDAISNIFQAAEK	1970.15	9.97	0.8107
		LLGASELPIVTPALR	1548.92	73.33	0.72493
		LLHHDDPEVLADTCWAISYLTDGPNER	3136.46	67.42	0.73406
		LSIMIEECGGLDKIEALQNHENESVYK	3118.5	17.52	0.72773
		NKNPAPPIDAVEQILPTLVR	2184.23	90.94	0.76045
		NLTWTLSNLCR	1376.69	56.94	0.64761
		NNQGTVNWSVDDIVK	1687.82	87.66	0.77638
		NPAPPIDAVEQILPTLVR	1942.09	83.29	0.77138
		QDQIQQVVNHGLVPFLVSVLSK	2447.35	46.46	0.85574
		RIEVNVELRK	1254.74	37.13	0.684
		TDCSPIQFESAWALTNIASGTSEQTK	2841.31	42.29	0.87343
		TGVVPQLVK	939.575	39.08	0.84888
		YGAVDPLLALLAVPDMSSLACGYLR	2664.37	32.04	0.74928
CKAP5	IPI00921422
		Peptide sequence	Mass (Da)	Mascot Score	Ratio Heavy/Light
					Normalized
		AAALATVNAWAEQTGMK	1731.86	64.05	0.86795
		AECLEELGCLVESYGMNVCQPTPGK	2840.25	18.3	0.96583
		AKVNDFLAEIFKK	1521.86	44.01	0.9921
		AQNISSNANMLR	1317.65	50.21	0.70292
		ASAVLPPTCIQLLDSSNWK	2099.07	54.85	0.79152
		CLTGLAVGLR	1058.59	49.93	0.67581
		DAAFEALGTALK	1205.63	51.28	0.93872
		DALRPPLQNINSVQLK	1805.02	32.79	0.7424
		DEYIEQLK	1036.51	8.35	0.82392
		DFYDKIEAK	1127.55	13.2	0.85867
		DQVLAMLEK	1045.55	24.5	0.876
		DTNVMLVALAAK	1244.68	58.23	0.81813
		EALESVEVLIK	1228.69	12.13	0.95283
		EGLDEVAGIINDAK	1442.73	55.63	0.98786
		ELEEEWVK	1060.51	8.48	0.87175
		EQHQHSDLDSNQTHSSGTVTSSSSTANIDDLKK	3553.62	4.54	0.74136
		ETNFQVMQMK	1254.57	10.42	0.77817
		FFDTNTSVLMK	1301.63	58.84	0.74037
		FGQYAGHVVPTILEK	1657.88	47.04	0.87975
		FIQPNIGELPTALK	1539.87	12.24	0.93926
		FQPASAPAEDCISSSTEPKPDPK	2458.13	11.97	0.97192
		FVTDSNAVVQLK	1319.71	41.37	0.90097
		GDDSEWLKLPVDQK	1628.8	40.88	0.76117
		GEAVQEELLK	1114.59	42.18	0.78989
		GLEAALVYVENAHVAGK	1739.92	81.42	0.87592
		HSTSGTDEGEDGDEPDDGSNDVVDLLPR	2927.22	48.37	0.95211
		IEDLEEGQQVIR	1427.73	71.92	0.70335
		IILLKPIIK	1049.76	12.62	0.81061
		IIVACIETLR	1186.67	57.08	0.73172
		ILDHLTMIDNKNESELEAHLCR	2650.28	31.8	0.87728
		ILLDIHIFMK	1241.72	16.4	0.80561
		ILVQQTLNILQQLAVAMGPNIK	2404.39	30.71	0.83853
		KEGLDEVAGIINDAK	1570.82	27.52	0.90111
		LACMEEFQK	1154.51	32.73	0.7836
		LDDIFEPVLIPEPK	1623.88	43.49	0.84399
		LEAGDYADLVK	1192.6	45.72	0.81894
		LIAVEIYR	975.575	19.8	0.71225
		LIGNLSEKDMSMLEER	1863.91	13.93	0.64799
		LLPDTINSINLDR	1482.8	47	0.71733
		LSGYEEALK	1008.51	17.18	0.90086
		MCLVYPASK	1067.51	28.14	0.87979
		NAALNTIVTVYNVHGDQVFK	2202.14	39.05	0.8973
		NLGIPIITVLGDSK	1438.84	42.91	0.87081
		NQSETLNWLSNAIK	1616.82	76.57	0.87636
		NSSQFFQSYVER	1490.68	80.97	0.68105
		PAVPTVASSTDMLHSK	1639.82	31.23	0.95646
		QELLGWLAEK	1185.64	61.14	0.80487
		SLLKPFCAALLK	1359.79	26.86	0.84564
		STPTDLILCVPHLYSCLEDR	2388.15	32.87	0.72419
		SVNLLVVK	870.554	24.33	0.81048
		TALAATNPAVR	1083.6	23	0.7484
		TEISDKITSELVSK	1548.82	8.21	0.77435
		TEMPCQALVR	1203.57	31.44	0.91254
		TSAQVVLDGLVDK	1343.73	77.49	0.8524
		TTGEVVSGVVSK	1161.62	61.08	0.92466
		VNDFLAEIFK	1194.63	60.22	0.8027
		VNDFLAEIFKK	1322.72	37.25	0.7311
		VNMPAKPAPPTK	1249.69	40.21	0.86954
		WNFTTPR	920.45	16.14	0.73269
		WNFTTPRDEYIEQLK	1938.95	22.3	0.72206
		YSDADIEPFLK	1296.62	22.56	0.92114
